# Supplementary material for: (E)-2-(1,1-Di­cyclo­hexyl-3-phenyl­all­yl)-5,5-dimethyl-1,3,2-dioxaborinane
Source: Acta Crystallogr Sect E Struct Rep Online. 2013 Aug 10;69(Pt 9):o1403. doi: 10.1107/S1600536813021739 (PMC3884414; doi:10.1107/S1600536813021739)
Supplement: Supplementary file 1 [file e-69-o1403-sup1.cif]

##############################################################################
#                                                                            #
# This CIF contains the data in a paper accepted for publication in          #
# Acta Crystallographica Section E. It conforms to the requirements of       #
# Notes for Authors for Acta Crystallographica Section E, and has been       #
# peer reviewed under the auspices of the IUCr Commission on Journals.       #
#                                                                            #
# Full details of the Crystallographic Information File format               #
# are given in the paper "The Crystallographic Information File (CIF):       #
# a New Standard Archive File for Crystallography" by S. R. Hall, F. H.      #
# Allen and I. D. Brown [Acta Cryst. (1991), A47, 655-685].                  #
#                                                                            #
# The current version of the core CIF dictionary is obtainable from          #
# ftp://ftp.iucr.org/pub/cif_core.dic.                                       #
#                                                                            #
# Software is freely available for graphical display of the structure(s)     #
# in this CIF. For information consult the CIF software page                 #
# http://www.iucr.org/resources/cif/software.                                #
#                                                                            #
# This file may be used for bona fide research purposes within the           #
# scientific community so long as proper attribution is given to the journal # 
# article from which it was obtained.                                        #
#                                                                            #
##############################################################################
data_I
_audit_creation_method     SHELXL-97
_chemical_name_systematic
;
(<i>E</i>)-2-(1,1-Dicyclohexyl-3-phenylallyl)-5,5-dimethyl-1,3,2-dioxaborinane
;
_chemical_name_common     ?
_chemical_formula_moiety     'C26 H39 B O2'
_chemical_formula_sum     'C26 H39 B O2'
_chemical_formula_iupac     'C26 H39 B O2'
_chemical_formula_weight     394.38
_chemical_melting_point     ?
_symmetry_cell_setting     triclinic
_symmetry_space_group_name_H-M     'P -1'
_symmetry_space_group_name_Hall     '-P 1'
loop_
    _symmetry_equiv_pos_as_xyz
    'x, y, z'
    '-x, -y, -z'
_cell_length_a     9.4967(3)
_cell_length_b     11.2837(2)
_cell_length_c     12.0297(4)
_cell_angle_alpha     109.897(2)
_cell_angle_beta     96.388(2)
_cell_angle_gamma     102.048(2)
_cell_volume     1161.90(6)
_cell_formula_units_Z     2
_cell_measurement_reflns_used     4303
_cell_measurement_theta_min     2.17
_cell_measurement_theta_max     27.49
_cell_measurement_temperature     150(2)
_exptl_crystal_description     block
_exptl_crystal_colour     colourless
_exptl_crystal_size_max     0.38
_exptl_crystal_size_mid     0.30
_exptl_crystal_size_min     0.28
_exptl_crystal_density_diffrn     1.127
_exptl_crystal_density_meas     ?
_exptl_crystal_density_method     'not measured'
_exptl_crystal_F_000     432
_exptl_absorpt_coefficient_mu     0.068
_exptl_absorpt_correction_type     multi-scan
_exptl_absorpt_process_details     '(DENZO/SCALEPACK; Otwinowski & Minor, 1997)'
_exptl_absorpt_correction_T_min     0.9746
_exptl_absorpt_correction_T_max     0.9812
_exptl_special_details     ?
_diffrn_ambient_temperature     150(2)
_diffrn_radiation_type     MoK\a
_diffrn_radiation_wavelength     0.71073
_diffrn_radiation_source     'fine-focus sealed tube'
_diffrn_radiation_monochromator     graphite
_diffrn_measurement_device_type     'Nonius KappaCCD'
_diffrn_measurement_method     'CCD slices, omega and phi scans'
_diffrn_detector_area_resol_mean     ?
_diffrn_reflns_number     8277
_diffrn_reflns_av_R_equivalents     0.0268
_diffrn_reflns_av_sigmaI/netI     0.0419
_diffrn_reflns_theta_min     2.14
_diffrn_reflns_theta_max     27.49
_diffrn_reflns_theta_full     27.49
_diffrn_measured_fraction_theta_max     0.990
_diffrn_measured_fraction_theta_full     0.990
_diffrn_reflns_limit_h_min     -12
_diffrn_reflns_limit_h_max     12
_diffrn_reflns_limit_k_min     -14
_diffrn_reflns_limit_k_max     14
_diffrn_reflns_limit_l_min     -15
_diffrn_reflns_limit_l_max     12
_diffrn_standards_number     ?
_diffrn_standards_interval_count     ?
_diffrn_standards_interval_time     ?
_diffrn_standards_decay_%     ?
_refine_special_details
;
Refinement of <i>F</i>^2^ against ALL reflections. The weighted <i>R</i>-factor
<i>wR</i> and goodness of fit <i>S</i> are based on <i>F</i>^2^, conventional
<i>R</i>-factors <i>R</i> are based on <i>F</i>, with <i>F</i> set to zero for
negative <i>F</i>^2^. The threshold expression of <i>F</i>^2^ >
2\s(<i>F</i>^2^) is used only for calculating <i>R</i>-factors(gt) <i>etc</i>.
and is not relevant to the choice of reflections for refinement.
<i>R</i>-factors based on <i>F</i>^2^ are statistically about twice as large
as those based on <i>F</i>, and <i>R</i>- factors based on ALL data will be
even larger.
;
_reflns_number_total     5287
_reflns_number_gt     4303
_reflns_threshold_expression     I>2\s(I)
_refine_ls_structure_factor_coef     Fsqd
_refine_ls_matrix_type     full
_refine_ls_R_factor_all     0.0658
_refine_ls_R_factor_gt     0.0500
_refine_ls_wR_factor_gt     0.1167
_refine_ls_wR_factor_ref     0.1275
_refine_ls_goodness_of_fit_ref     1.030
_refine_ls_restrained_S_all     1.030
_refine_ls_number_reflns     5287
_refine_ls_number_parameters     264
_refine_ls_number_restraints     0
_refine_ls_hydrogen_treatment     constr
_refine_ls_weighting_scheme     calc
_refine_ls_weighting_details
         'calc w=1/[\s^2^(Fo^2^)+(0.0488P)^2^+0.4651P] where P=(Fo^2^+2Fc^2^)/3'
_atom_sites_solution_hydrogens     geom
_atom_sites_solution_primary     direct
_atom_sites_solution_secondary     difmap
_refine_ls_shift/su_max     0.004
_refine_ls_shift/su_mean     0.001
_refine_diff_density_max     0.315
_refine_diff_density_min     -0.203
_refine_ls_extinction_method     none
_refine_ls_extinction_coef     ?
loop_
    _atom_type_symbol
    _atom_type_description
    _atom_type_scat_dispersion_real
    _atom_type_scat_dispersion_imag
    _atom_type_scat_source
    'C' 'C' 0.0033 0.0016
                         'International Tables Vol C Tables 4.2.6.8 and 6.1.1.4'
    'H' 'H' 0.0000 0.0000
                         'International Tables Vol C Tables 4.2.6.8 and 6.1.1.4'
    'B' 'B' 0.0013 0.0007
                         'International Tables Vol C Tables 4.2.6.8 and 6.1.1.4'
    'O' 'O' 0.0106 0.0060
                         'International Tables Vol C Tables 4.2.6.8 and 6.1.1.4'
_computing_data_collection     'COLLECT (Nonius, 2000)'
_computing_cell_refinement     'SCALEPACK (Otwinowski & Minor, 1997)'
_computing_data_reduction     'DENZO and SCALEPACK (Otwinowski & Minor, 1997)'
_computing_structure_solution     'SIR92 (Altomare <i>et al.</i>, 1994)'
_computing_structure_refinement     'SHELXL97 (Sheldrick, 2008)'
_computing_molecular_graphics     'ORTEP-99 for Windows (Farrugia, 2012)'
_computing_publication_material
;
WinGX (Farrugia, 2012) and <i>CHEMDRAW Ultra</i> (Cambridge Soft,
2001)
;
loop_
    _atom_site_type_symbol
    _atom_site_label
    _atom_site_fract_x
    _atom_site_fract_y
    _atom_site_fract_z
    _atom_site_U_iso_or_equiv
    _atom_site_adp_type
    _atom_site_calc_flag
    _atom_site_refinement_flags
    _atom_site_occupancy
    _atom_site_symmetry_multiplicity
    _atom_site_disorder_assembly
    _atom_site_disorder_group
    C C1 0.24096(15) 0.23892(13) 0.62817(11) 0.0235(3) Uani d . 1 1 . .
    C C2 0.22913(18) 0.35166(15) 0.71836(13) 0.0348(3) Uani d . 1 1 . .
    H H2 0.2828 0.4349 0.7232 0.042 Uiso calc R 1 1 . .
    C C3 0.14007(19) 0.34351(17) 0.80085(14) 0.0411(4) Uani d . 1 1 . .
    H H3 0.1319 0.4211 0.8607 0.049 Uiso calc R 1 1 . .
    C C4 0.06330(17) 0.22337(17) 0.79648(14) 0.0382(4) Uani d . 1 1 . .
    H H4 0.0029 0.2179 0.8534 0.046 Uiso calc R 1 1 . .
    C C5 0.07497(17) 0.11101(16) 0.70869(14) 0.0348(3) Uani d . 1 1 . .
    H H5 0.0228 0.0280 0.7055 0.042 Uiso calc R 1 1 . .
    C C6 0.16250(16) 0.11876(13) 0.62506(13) 0.0281(3) Uani d . 1 1 . .
    H H6 0.1689 0.0407 0.5648 0.034 Uiso calc R 1 1 . .
    C C7 0.33581(15) 0.25145(13) 0.54118(12) 0.0255(3) Uani d . 1 1 . .
    H H7 0.4098 0.3312 0.5644 0.031 Uiso calc R 1 1 . .
    C C8 0.32693(14) 0.16134(12) 0.43362(11) 0.0221(3) Uani d . 1 1 . .
    H H8 0.2530 0.0818 0.4117 0.027 Uiso calc R 1 1 . .
    C C9 0.42193(14) 0.17080(12) 0.34118(11) 0.0205(3) Uani d . 1 1 . .
    C C10 0.58492(14) 0.24810(12) 0.40612(11) 0.0218(3) Uani d . 1 1 . .
    H H10 0.5813 0.3293 0.4725 0.026 Uiso calc R 1 1 . .
    C C11 0.65750(15) 0.16852(13) 0.46484(12) 0.0260(3) Uani d . 1 1 . .
    H H11A 0.5978 0.1466 0.5210 0.031 Uiso calc R 1 1 . .
    H H11B 0.6589 0.0856 0.4014 0.031 Uiso calc R 1 1 . .
    C C12 0.81407(16) 0.24166(14) 0.53369(13) 0.0330(3) Uani d . 1 1 . .
    H H12A 0.8121 0.3195 0.6031 0.040 Uiso calc R 1 1 . .
    H H12B 0.8576 0.1844 0.5655 0.040 Uiso calc R 1 1 . .
    C C13 0.90896(17) 0.28434(15) 0.45299(15) 0.0380(4) Uani d . 1 1 . .
    H H13A 0.9200 0.2064 0.3883 0.046 Uiso calc R 1 1 . .
    H H13B 1.0079 0.3364 0.5010 0.046 Uiso calc R 1 1 . .
    C C14 0.83863(17) 0.36592(15) 0.39717(15) 0.0361(4) Uani d . 1 1 . .
    H H14A 0.8996 0.3908 0.3430 0.043 Uiso calc R 1 1 . .
    H H14B 0.8349 0.4471 0.4618 0.043 Uiso calc R 1 1 . .
    C C15 0.68323(15) 0.29066(13) 0.32573(13) 0.0283(3) Uani d . 1 1 . .
    H H15A 0.6875 0.2125 0.2577 0.034 Uiso calc R 1 1 . .
    H H15B 0.6400 0.3466 0.2918 0.034 Uiso calc R 1 1 . .
    C C16 0.35441(15) 0.23557(12) 0.25946(12) 0.0229(3) Uani d . 1 1 . .
    H H16 0.4152 0.2331 0.1963 0.027 Uiso calc R 1 1 . .
    C C17 0.19670(16) 0.16006(14) 0.19300(13) 0.0309(3) Uani d . 1 1 . .
    H H17A 0.1928 0.0671 0.1500 0.037 Uiso calc R 1 1 . .
    H H17B 0.1315 0.1645 0.2522 0.037 Uiso calc R 1 1 . .
    C C18 0.14178(19) 0.21631(17) 0.10238(15) 0.0404(4) Uani d . 1 1 . .
    H H18A 0.2011 0.2042 0.0387 0.048 Uiso calc R 1 1 . .
    H H18B 0.0384 0.1683 0.0635 0.048 Uiso calc R 1 1 . .
    C C19 0.1523(2) 0.36161(18) 0.16395(16) 0.0436(4) Uani d . 1 1 . .
    H H19A 0.1255 0.3970 0.1021 0.052 Uiso calc R 1 1 . .
    H H19B 0.0814 0.3726 0.2187 0.052 Uiso calc R 1 1 . .
    C C20 0.30661(19) 0.43826(15) 0.23583(14) 0.0364(4) Uani d . 1 1 . .
    H H20A 0.3073 0.5301 0.2804 0.044 Uiso calc R 1 1 . .
    H H20B 0.3754 0.4379 0.1797 0.044 Uiso calc R 1 1 . .
    C C21 0.35828(17) 0.37906(13) 0.32525(13) 0.0287(3) Uani d . 1 1 . .
    H H21A 0.4597 0.4290 0.3689 0.034 Uiso calc R 1 1 . .
    H H21B 0.2940 0.3855 0.3852 0.034 Uiso calc R 1 1 . .
    C C22 0.51831(16) -0.10974(13) 0.09454(13) 0.0290(3) Uani d . 1 1 . .
    H H22A 0.6131 -0.1146 0.1338 0.035 Uiso calc R 1 1 . .
    H H22B 0.5259 -0.1158 0.0115 0.035 Uiso calc R 1 1 . .
    C C23 0.39668(15) -0.22485(12) 0.08888(12) 0.0256(3) Uani d . 1 1 . .
    C C24 0.37886(18) -0.20513(13) 0.21769(12) 0.0301(3) Uani d . 1 1 . .
    H H24A 0.2915 -0.2720 0.2158 0.036 Uiso calc R 1 1 . .
    H H24B 0.4659 -0.2183 0.2607 0.036 Uiso calc R 1 1 . .
    C C25 0.25412(17) -0.23168(15) 0.01216(14) 0.0363(4) Uani d . 1 1 . .
    H H25A 0.1768 -0.3060 0.0092 0.055 Uiso calc R 1 1 . .
    H H25B 0.2688 -0.2427 -0.0697 0.055 Uiso calc R 1 1 . .
    H H25C 0.2250 -0.1507 0.0477 0.055 Uiso calc R 1 1 . .
    C C26 0.44291(19) -0.35104(14) 0.03502(14) 0.0373(4) Uani d . 1 1 . .
    H H26A 0.5375 -0.3438 0.0822 0.056 Uiso calc R 1 1 . .
    H H26B 0.4524 -0.3656 -0.0486 0.056 Uiso calc R 1 1 . .
    H H26C 0.3685 -0.4246 0.0369 0.056 Uiso calc R 1 1 . .
    B B1 0.42494(16) 0.02685(14) 0.25703(13) 0.0210(3) Uani d . 1 1 . .
    O O1 0.36243(11) -0.07729(8) 0.28350(8) 0.0261(2) Uani d . 1 1 . .
    O O2 0.49222(11) 0.01427(9) 0.16035(8) 0.0273(2) Uani d . 1 1 . .
loop_
    _atom_site_aniso_label
    _atom_site_aniso_U_11
    _atom_site_aniso_U_22
    _atom_site_aniso_U_33
    _atom_site_aniso_U_12
    _atom_site_aniso_U_13
    _atom_site_aniso_U_23
    C1 0.0250(7) 0.0294(6) 0.0191(6) 0.0096(5) 0.0060(5) 0.0110(5)
    C2 0.0404(9) 0.0318(7) 0.0276(7) 0.0065(6) 0.0118(6) 0.0056(6)
    C3 0.0444(9) 0.0484(9) 0.0257(8) 0.0151(8) 0.0147(7) 0.0040(7)
    C4 0.0306(8) 0.0644(10) 0.0285(8) 0.0168(7) 0.0142(6) 0.0232(7)
    C5 0.0303(8) 0.0443(8) 0.0394(8) 0.0094(6) 0.0119(6) 0.0263(7)
    C6 0.0299(7) 0.0298(7) 0.0296(7) 0.0115(6) 0.0099(6) 0.0138(6)
    C7 0.0291(7) 0.0248(6) 0.0240(7) 0.0063(5) 0.0094(5) 0.0102(5)
    C8 0.0238(7) 0.0240(6) 0.0219(6) 0.0079(5) 0.0073(5) 0.0108(5)
    C9 0.0243(6) 0.0216(6) 0.0188(6) 0.0083(5) 0.0072(5) 0.0092(5)
    C10 0.0229(6) 0.0225(6) 0.0210(6) 0.0072(5) 0.0066(5) 0.0081(5)
    C11 0.0286(7) 0.0282(6) 0.0230(7) 0.0092(5) 0.0049(5) 0.0106(5)
    C12 0.0309(8) 0.0338(7) 0.0318(8) 0.0121(6) 0.0013(6) 0.0085(6)
    C13 0.0264(8) 0.0372(8) 0.0450(9) 0.0078(6) 0.0061(7) 0.0093(7)
    C14 0.0276(8) 0.0352(8) 0.0442(9) 0.0035(6) 0.0120(7) 0.0145(7)
    C15 0.0285(7) 0.0301(7) 0.0295(7) 0.0067(6) 0.0111(6) 0.0140(6)
    C16 0.0265(7) 0.0262(6) 0.0219(6) 0.0114(5) 0.0088(5) 0.0123(5)
    C17 0.0295(8) 0.0356(7) 0.0295(7) 0.0114(6) 0.0042(6) 0.0136(6)
    C18 0.0355(9) 0.0569(10) 0.0353(8) 0.0190(8) 0.0016(7) 0.0228(7)
    C19 0.0482(10) 0.0627(11) 0.0443(9) 0.0370(9) 0.0182(8) 0.0340(8)
    C20 0.0511(10) 0.0379(8) 0.0391(8) 0.0276(7) 0.0211(7) 0.0244(7)
    C21 0.0378(8) 0.0276(7) 0.0282(7) 0.0158(6) 0.0107(6) 0.0142(5)
    C22 0.0338(8) 0.0268(7) 0.0280(7) 0.0129(6) 0.0142(6) 0.0067(5)
    C23 0.0303(7) 0.0246(6) 0.0224(7) 0.0103(5) 0.0080(5) 0.0068(5)
    C24 0.0475(9) 0.0219(6) 0.0245(7) 0.0128(6) 0.0112(6) 0.0096(5)
    C25 0.0369(9) 0.0403(8) 0.0265(7) 0.0126(7) 0.0036(6) 0.0054(6)
    C26 0.0498(10) 0.0284(7) 0.0339(8) 0.0173(7) 0.0133(7) 0.0064(6)
    B1 0.0235(7) 0.0238(7) 0.0179(7) 0.0080(5) 0.0047(5) 0.0094(5)
    O1 0.0400(6) 0.0207(4) 0.0199(5) 0.0090(4) 0.0112(4) 0.0082(4)
    O2 0.0363(6) 0.0229(4) 0.0255(5) 0.0100(4) 0.0153(4) 0.0083(4)
_geom_special_details
;
All s.u.'s (except the s.u. in the dihedral angle between two l.s. planes) are
estimated using the full covariance matrix. The cell s.u.'s are taken into
account individually in the estimation of s.u.'s in distances, angles and
torsion angles; correlations between s.u.'s in cell parameters are only used
when they are defined by crystal symmetry. An approximate (isotropic)
treatment of cell s.u.'s is used for estimating s.u.'s involving l.s. planes.
;
loop_
    _geom_bond_atom_site_label_1
    _geom_bond_atom_site_label_2
    _geom_bond_site_symmetry_2
    _geom_bond_distance
    _geom_bond_publ_flag
    C1 C6 . 1.3902(19) ?
    C1 C2 . 1.3983(18) ?
    C1 C7 . 1.4777(17) ?
    C2 C3 . 1.388(2) ?
    C2 H2 . 0.9500 ?
    C3 C4 . 1.379(2) ?
    C3 H3 . 0.9500 ?
    C4 C5 . 1.381(2) ?
    C4 H4 . 0.9500 ?
    C5 C6 . 1.3879(19) ?
    C5 H5 . 0.9500 ?
    C6 H6 . 0.9500 ?
    C7 C8 . 1.3264(18) ?
    C7 H7 . 0.9500 ?
    C8 C9 . 1.5251(16) ?
    C8 H8 . 0.9500 ?
    C9 C16 . 1.5672(17) ?
    C9 C10 . 1.5717(18) ?
    C9 B1 . 1.6034(18) ?
    C10 C11 . 1.5369(18) ?
    C10 C15 . 1.5386(17) ?
    C10 H10 . 1.0000 ?
    C11 C12 . 1.525(2) ?
    C11 H11A . 0.9900 ?
    C11 H11B . 0.9900 ?
    C12 C13 . 1.523(2) ?
    C12 H12A . 0.9900 ?
    C12 H12B . 0.9900 ?
    C13 C14 . 1.524(2) ?
    C13 H13A . 0.9900 ?
    C13 H13B . 0.9900 ?
    C14 C15 . 1.528(2) ?
    C14 H14A . 0.9900 ?
    C14 H14B . 0.9900 ?
    C15 H15A . 0.9900 ?
    C15 H15B . 0.9900 ?
    C16 C17 . 1.531(2) ?
    C16 C21 . 1.5316(17) ?
    C16 H16 . 1.0000 ?
    C17 C18 . 1.532(2) ?
    C17 H17A . 0.9900 ?
    C17 H17B . 0.9900 ?
    C18 C19 . 1.528(2) ?
    C18 H18A . 0.9900 ?
    C18 H18B . 0.9900 ?
    C19 C20 . 1.524(3) ?
    C19 H19A . 0.9900 ?
    C19 H19B . 0.9900 ?
    C20 C21 . 1.5338(19) ?
    C20 H20A . 0.9900 ?
    C20 H20B . 0.9900 ?
    C21 H21A . 0.9900 ?
    C21 H21B . 0.9900 ?
    C22 O2 . 1.4424(15) ?
    C22 C23 . 1.5238(19) ?
    C22 H22A . 0.9900 ?
    C22 H22B . 0.9900 ?
    C23 C24 . 1.5227(18) ?
    C23 C25 . 1.523(2) ?
    C23 C26 . 1.5285(18) ?
    C24 O1 . 1.4408(15) ?
    C24 H24A . 0.9900 ?
    C24 H24B . 0.9900 ?
    C25 H25A . 0.9800 ?
    C25 H25B . 0.9800 ?
    C25 H25C . 0.9800 ?
    C26 H26A . 0.9800 ?
    C26 H26B . 0.9800 ?
    C26 H26C . 0.9800 ?
    B1 O1 . 1.3565(17) ?
    B1 O2 . 1.3682(16) ?
loop_
    _geom_angle_atom_site_label_1
    _geom_angle_atom_site_label_2
    _geom_angle_atom_site_label_3
    _geom_angle_site_symmetry_1
    _geom_angle_site_symmetry_3
    _geom_angle
    _geom_angle_publ_flag
    C6 C1 C2 . . 117.89(12) ?
    C6 C1 C7 . . 122.74(12) ?
    C2 C1 C7 . . 119.37(12) ?
    C3 C2 C1 . . 120.89(14) ?
    C3 C2 H2 . . 119.6 ?
    C1 C2 H2 . . 119.6 ?
    C4 C3 C2 . . 120.37(14) ?
    C4 C3 H3 . . 119.8 ?
    C2 C3 H3 . . 119.8 ?
    C3 C4 C5 . . 119.46(13) ?
    C3 C4 H4 . . 120.3 ?
    C5 C4 H4 . . 120.3 ?
    C4 C5 C6 . . 120.36(14) ?
    C4 C5 H5 . . 119.8 ?
    C6 C5 H5 . . 119.8 ?
    C5 C6 C1 . . 121.03(13) ?
    C5 C6 H6 . . 119.5 ?
    C1 C6 H6 . . 119.5 ?
    C8 C7 C1 . . 125.85(12) ?
    C8 C7 H7 . . 117.1 ?
    C1 C7 H7 . . 117.1 ?
    C7 C8 C9 . . 127.42(12) ?
    C7 C8 H8 . . 116.3 ?
    C9 C8 H8 . . 116.3 ?
    C8 C9 C16 . . 109.58(10) ?
    C8 C9 C10 . . 110.43(10) ?
    C16 C9 C10 . . 111.93(10) ?
    C8 C9 B1 . . 109.36(10) ?
    C16 C9 B1 . . 108.39(10) ?
    C10 C9 B1 . . 107.06(10) ?
    C11 C10 C15 . . 109.13(11) ?
    C11 C10 C9 . . 110.54(10) ?
    C15 C10 C9 . . 115.16(11) ?
    C11 C10 H10 . . 107.2 ?
    C15 C10 H10 . . 107.2 ?
    C9 C10 H10 . . 107.2 ?
    C12 C11 C10 . . 112.66(11) ?
    C12 C11 H11A . . 109.1 ?
    C10 C11 H11A . . 109.1 ?
    C12 C11 H11B . . 109.1 ?
    C10 C11 H11B . . 109.1 ?
    H11A C11 H11B . . 107.8 ?
    C13 C12 C11 . . 111.29(12) ?
    C13 C12 H12A . . 109.4 ?
    C11 C12 H12A . . 109.4 ?
    C13 C12 H12B . . 109.4 ?
    C11 C12 H12B . . 109.4 ?
    H12A C12 H12B . . 108.0 ?
    C12 C13 C14 . . 110.08(12) ?
    C12 C13 H13A . . 109.6 ?
    C14 C13 H13A . . 109.6 ?
    C12 C13 H13B . . 109.6 ?
    C14 C13 H13B . . 109.6 ?
    H13A C13 H13B . . 108.2 ?
    C13 C14 C15 . . 111.34(12) ?
    C13 C14 H14A . . 109.4 ?
    C15 C14 H14A . . 109.4 ?
    C13 C14 H14B . . 109.4 ?
    C15 C14 H14B . . 109.4 ?
    H14A C14 H14B . . 108.0 ?
    C14 C15 C10 . . 111.18(12) ?
    C14 C15 H15A . . 109.4 ?
    C10 C15 H15A . . 109.4 ?
    C14 C15 H15B . . 109.4 ?
    C10 C15 H15B . . 109.4 ?
    H15A C15 H15B . . 108.0 ?
    C17 C16 C21 . . 108.63(11) ?
    C17 C16 C9 . . 112.83(11) ?
    C21 C16 C9 . . 114.57(11) ?
    C17 C16 H16 . . 106.8 ?
    C21 C16 H16 . . 106.8 ?
    C9 C16 H16 . . 106.8 ?
    C18 C17 C16 . . 111.14(12) ?
    C18 C17 H17A . . 109.4 ?
    C16 C17 H17A . . 109.4 ?
    C18 C17 H17B . . 109.4 ?
    C16 C17 H17B . . 109.4 ?
    H17A C17 H17B . . 108.0 ?
    C19 C18 C17 . . 111.29(13) ?
    C19 C18 H18A . . 109.4 ?
    C17 C18 H18A . . 109.4 ?
    C19 C18 H18B . . 109.4 ?
    C17 C18 H18B . . 109.4 ?
    H18A C18 H18B . . 108.0 ?
    C20 C19 C18 . . 111.51(12) ?
    C20 C19 H19A . . 109.3 ?
    C18 C19 H19A . . 109.3 ?
    C20 C19 H19B . . 109.3 ?
    C18 C19 H19B . . 109.3 ?
    H19A C19 H19B . . 108.0 ?
    C19 C20 C21 . . 111.18(13) ?
    C19 C20 H20A . . 109.4 ?
    C21 C20 H20A . . 109.4 ?
    C19 C20 H20B . . 109.4 ?
    C21 C20 H20B . . 109.4 ?
    H20A C20 H20B . . 108.0 ?
    C16 C21 C20 . . 110.77(12) ?
    C16 C21 H21A . . 109.5 ?
    C20 C21 H21A . . 109.5 ?
    C16 C21 H21B . . 109.5 ?
    C20 C21 H21B . . 109.5 ?
    H21A C21 H21B . . 108.1 ?
    O2 C22 C23 . . 112.27(10) ?
    O2 C22 H22A . . 109.2 ?
    C23 C22 H22A . . 109.2 ?
    O2 C22 H22B . . 109.2 ?
    C23 C22 H22B . . 109.2 ?
    H22A C22 H22B . . 107.9 ?
    C24 C23 C25 . . 111.00(12) ?
    C24 C23 C22 . . 107.48(11) ?
    C25 C23 C22 . . 110.22(12) ?
    C24 C23 C26 . . 108.90(12) ?
    C25 C23 C26 . . 110.06(12) ?
    C22 C23 C26 . . 109.12(11) ?
    O1 C24 C23 . . 112.89(11) ?
    O1 C24 H24A . . 109.0 ?
    C23 C24 H24A . . 109.0 ?
    O1 C24 H24B . . 109.0 ?
    C23 C24 H24B . . 109.0 ?
    H24A C24 H24B . . 107.8 ?
    C23 C25 H25A . . 109.5 ?
    C23 C25 H25B . . 109.5 ?
    H25A C25 H25B . . 109.5 ?
    C23 C25 H25C . . 109.5 ?
    H25A C25 H25C . . 109.5 ?
    H25B C25 H25C . . 109.5 ?
    C23 C26 H26A . . 109.5 ?
    C23 C26 H26B . . 109.5 ?
    H26A C26 H26B . . 109.5 ?
    C23 C26 H26C . . 109.5 ?
    H26A C26 H26C . . 109.5 ?
    H26B C26 H26C . . 109.5 ?
    O1 B1 O2 . . 122.35(11) ?
    O1 B1 C9 . . 119.72(11) ?
    O2 B1 C9 . . 117.93(11) ?
    B1 O1 C24 . . 120.49(10) ?
    B1 O2 C22 . . 119.36(10) ?
loop_
    _geom_hbond_atom_site_label_D
    _geom_hbond_atom_site_label_H
    _geom_hbond_atom_site_label_A
    _geom_hbond_site_symmetry_A
    _geom_hbond_distance_DH
    _geom_hbond_distance_HA
    _geom_hbond_distance_DA
    _geom_hbond_angle_DHA
    C22 H22B O2 2_655 0.99 2.69 3.5773(18) 149.5
data_New_Global_Publ_Block
_journal_date_recd_electronic     2013-07-29
_journal_date_accepted     2013-08-03
_journal_name_full     'Acta Crystallographica, Section E'
_journal_year     2013
_journal_volume     69
_journal_issue      9
_journal_page_first     o1403
_journal_page_last     o1403
_journal_paper_category     QO
_journal_paper_doi     10.1107/S1600536813021739
_journal_coeditor_code     GO2094
loop_
    _publ_contact_author_name
    _publ_contact_author_address
    _publ_contact_author_email
    'Gamal A. El-Hiti'
;
Department of Optometry
College of Applied Medical Sciences
King Saud University
PO Box 10219
Riyadh 11433
Saudi Arabia
;
 gelhiti@ksu.edu.sa
    'Kariuki, Benson M.'
;
School of Chemistry
Cardiff University
Main Building
Park Place
Cardiff CF10 3AT
Wales
;
 kariukib@cardiff.ac.uk
_publ_contact_author_fax     '00966114693536'
_publ_contact_author_phone     '00966114693778'
_publ_section_title
;
(<i>E</i>)-2-(1,1-Dicyclohexyl-3-phenylallyl)-5,5-dimethyl-1,3,2-dioxaborinane
;
loop_
    _publ_author_name
    _publ_author_footnote
    _publ_author_address
    'El-Hiti, Gamal A.' .
;
Department of Optometry
College of Applied Medical Sciences
King Saud University
PO Box 10219
Riyadh 11433
Saudi Arabia
;
    'Smith, Keith' .
;
School of Chemistry
Cardiff University
Main Building
Park Place
Cardiff CF10 3AT
Wales
;
    'Elliott, Mark C.' .
;
School of Chemistry
Cardiff University
Main Building
Park Place
Cardiff CF10 3AT
Wales
;
    'Jones, Dyfyr Heulyn' .
;
School of Chemistry
Cardiff University
Main Building
Park Place
Cardiff CF10 3AT
Wales
;
    'Kariuki, Benson M.' .
;
School of Chemistry
Cardiff University
Main Building
Park Place
Cardiff CF10 3AT
Wales
;
_iucr_refine_instructions_details
;
TITL ks1205 in P -1
CELL  0.71073   9.4967  11.2837  12.0297  109.897   96.388  102.048
ZERR     2.00   0.0003   0.0002   0.0004    0.002    0.002    0.002
LATT   1
SFAC  C    H    B    O
UNIT  52   78   2    4
MERG   2
OMIT     0   0   1
OMIT     0   1   0
eqiv $1  -x+1, -y, -z
htab c22 o2_$1
FMAP   2
PLAN   10
SIZE     0.28   0.30   0.38
ACTA
BOND   $H
L.S.   4
TEMP  -123.00
WGHT    0.048800    0.465100
FVAR       1.50474
C1    1    0.240964    0.238920    0.628171    11.00000    0.02502    0.02944 =
         0.01915    0.01096    0.00598    0.00956
C2    1    0.229132    0.351656    0.718356    11.00000    0.04038    0.03184 =
         0.02757    0.00561    0.01178    0.00654
AFIX  43
H2    2    0.282792    0.434948    0.723207    11.00000   -1.20000
AFIX   0
C3    1    0.140069    0.343505    0.800855    11.00000    0.04441    0.04838 =
         0.02569    0.00398    0.01472    0.01515
AFIX  43
H3    2    0.131923    0.421108    0.860689    11.00000   -1.20000
AFIX   0
C4    1    0.063304    0.223371    0.796477    11.00000    0.03063    0.06444 =
         0.02850    0.02322    0.01424    0.01683
AFIX  43
H4    2    0.002899    0.217936    0.853370    11.00000   -1.20000
AFIX   0
C5    1    0.074966    0.111009    0.708689    11.00000    0.03029    0.04431 =
         0.03943    0.02632    0.01194    0.00942
AFIX  43
H5    2    0.022789    0.027983    0.705539    11.00000   -1.20000
AFIX   0
C6    1    0.162499    0.118757    0.625064    11.00000    0.02990    0.02979 =
         0.02959    0.01381    0.00990    0.01148
AFIX  43
H6    2    0.168894    0.040729    0.564761    11.00000   -1.20000
AFIX   0
C7    1    0.335807    0.251445    0.541178    11.00000    0.02909    0.02477 =
         0.02404    0.01016    0.00936    0.00628
AFIX  43
H7    2    0.409771    0.331185    0.564362    11.00000   -1.20000
AFIX   0
C8    1    0.326930    0.161337    0.433623    11.00000    0.02384    0.02402 =
         0.02186    0.01085    0.00728    0.00793
AFIX  43
H8    2    0.252951    0.081830    0.411670    11.00000   -1.20000
AFIX   0
C9    1    0.421933    0.170804    0.341182    11.00000    0.02426    0.02164 =
         0.01877    0.00924    0.00722    0.00830
C10   1    0.584918    0.248098    0.406123    11.00000    0.02294    0.02249 =
         0.02105    0.00806    0.00658    0.00722
AFIX  13
H10   2    0.581318    0.329302    0.472543    11.00000   -1.20000
AFIX   0
C11   1    0.657504    0.168517    0.464837    11.00000    0.02856    0.02819 =
         0.02298    0.01064    0.00494    0.00922
AFIX  23
H11A  2    0.597779    0.146550    0.520996    11.00000   -1.20000
H11B  2    0.658931    0.085576    0.401379    11.00000   -1.20000
AFIX   0
C12   1    0.814073    0.241660    0.533686    11.00000    0.03086    0.03379 =
         0.03182    0.00846    0.00134    0.01215
AFIX  23
H12A  2    0.812115    0.319504    0.603093    11.00000   -1.20000
H12B  2    0.857617    0.184358    0.565481    11.00000   -1.20000
AFIX   0
C13   1    0.908961    0.284340    0.452987    11.00000    0.02643    0.03720 =
         0.04504    0.00931    0.00611    0.00784
AFIX  23
H13A  2    0.919961    0.206400    0.388335    11.00000   -1.20000
H13B  2    1.007923    0.336426    0.501040    11.00000   -1.20000
AFIX   0
C14   1    0.838628    0.365919    0.397172    11.00000    0.02759    0.03518 =
         0.04419    0.01453    0.01201    0.00345
AFIX  23
H14A  2    0.899617    0.390773    0.342963    11.00000   -1.20000
H14B  2    0.834936    0.447126    0.461820    11.00000   -1.20000
AFIX   0
C15   1    0.683227    0.290656    0.325732    11.00000    0.02852    0.03008 =
         0.02951    0.01402    0.01106    0.00665
AFIX  23
H15A  2    0.687527    0.212477    0.257749    11.00000   -1.20000
H15B  2    0.640016    0.346609    0.291787    11.00000   -1.20000
AFIX   0
C16   1    0.354407    0.235568    0.259457    11.00000    0.02647    0.02617 =
         0.02190    0.01228    0.00877    0.01145
AFIX  13
H16   2    0.415152    0.233051    0.196327    11.00000   -1.20000
AFIX   0
C17   1    0.196700    0.160062    0.192998    11.00000    0.02950    0.03560 =
         0.02954    0.01357    0.00418    0.01141
AFIX  23
H17A  2    0.192783    0.067066    0.149975    11.00000   -1.20000
H17B  2    0.131547    0.164528    0.252247    11.00000   -1.20000
AFIX   0
C18   1    0.141782    0.216310    0.102382    11.00000    0.03549    0.05688 =
         0.03529    0.02277    0.00157    0.01904
AFIX  23
H18A  2    0.201134    0.204162    0.038706    11.00000   -1.20000
H18B  2    0.038364    0.168281    0.063501    11.00000   -1.20000
AFIX   0
C19   1    0.152290    0.361610    0.163950    11.00000    0.04816    0.06273 =
         0.04428    0.03401    0.01817    0.03703
AFIX  23
H19A  2    0.125542    0.396998    0.102099    11.00000   -1.20000
H19B  2    0.081410    0.372564    0.218698    11.00000   -1.20000
AFIX   0
C20   1    0.306613    0.438256    0.235826    11.00000    0.05111    0.03789 =
         0.03911    0.02435    0.02109    0.02758
AFIX  23
H20A  2    0.307340    0.530120    0.280448    11.00000   -1.20000
H20B  2    0.375441    0.437898    0.179726    11.00000   -1.20000
AFIX   0
C21   1    0.358281    0.379064    0.325248    11.00000    0.03783    0.02763 =
         0.02817    0.01417    0.01074    0.01582
AFIX  23
H21A  2    0.459671    0.429020    0.368908    11.00000   -1.20000
H21B  2    0.293962    0.385508    0.385238    11.00000   -1.20000
AFIX   0
C22   1    0.518311   -0.109741    0.094540    11.00000    0.03383    0.02677 =
         0.02799    0.00672    0.01419    0.01287
AFIX  23
H22A  2    0.613110   -0.114619    0.133775    11.00000   -1.20000
H22B  2    0.525908   -0.115777    0.011476    11.00000   -1.20000
AFIX   0
C23   1    0.396681   -0.224850    0.088884    11.00000    0.03028    0.02465 =
         0.02240    0.00678    0.00796    0.01035
C24   1    0.378863   -0.205131    0.217690    11.00000    0.04754    0.02189 =
         0.02449    0.00957    0.01123    0.01282
AFIX  23
H24A  2    0.291542   -0.271981    0.215789    11.00000   -1.20000
H24B  2    0.465869   -0.218256    0.260668    11.00000   -1.20000
AFIX   0
C25   1    0.254117   -0.231676    0.012162    11.00000    0.03690    0.04033 =
         0.02646    0.00535    0.00357    0.01259
AFIX 137
H25A  2    0.176810   -0.306010    0.009181    11.00000   -1.50000
H25B  2    0.268845   -0.242723   -0.069749    11.00000   -1.50000
H25C  2    0.224987   -0.150685    0.047701    11.00000   -1.50000
AFIX   0
C26   1    0.442908   -0.351039    0.035025    11.00000    0.04984    0.02838 =
         0.03395    0.00635    0.01332    0.01725
AFIX 137
H26A  2    0.537503   -0.343765    0.082249    11.00000   -1.50000
H26B  2    0.452361   -0.365638   -0.048589    11.00000   -1.50000
H26C  2    0.368499   -0.424621    0.036881    11.00000   -1.50000
AFIX   0
B1    3    0.424944    0.026847    0.257027    11.00000    0.02351    0.02384 =
         0.01788    0.00937    0.00472    0.00797
O1    4    0.362432   -0.077292    0.283498    11.00000    0.04000    0.02066 =
         0.01992    0.00821    0.01118    0.00900
O2    4    0.492223    0.014275    0.160347    11.00000    0.03625    0.02295 =
         0.02550    0.00830    0.01532    0.00996
HKLF 4
END
;
