# Supplementary material for: (E)-2-(1,1-Di­cyclo­hexyl-3-phenyl­all­yl)-5,5-dimethyl-1,3,2-dioxaborinane
Source: Acta Crystallogr Sect E Struct Rep Online. 2013 Aug 10;69(Pt 9):o1403. doi: 10.1107/S1600536813021739 (PMC3884414; doi:10.1107/S1600536813021739)
Supplement: Supplementary file 2 [file e-69-o1403-Isup2.hkl]

#
# h,k,l, Fc-squared, Fo-squared, sigma(Fo-squared) and status flag
#
data_I
_shelx_title ' ks1205 in P -1'
_shelx_refln_list_code          4
_shelx_F_calc_maximum       59.31
_exptl_crystal_F_000       432.00
_reflns_d_resolution_high  0.7699
 
loop_
 _symmetry_equiv_pos_as_xyz
 'x, y, z'
 '-x, -y, -z'
 
_cell_length_a     9.4967
_cell_length_b    11.2837
_cell_length_c    12.0297
_cell_angle_alpha 109.897
_cell_angle_beta   96.388
_cell_angle_gamma 102.048
 
_shelx_F_squared_multiplier     1.000
 
loop_
 _refln_index_h
 _refln_index_k
 _refln_index_l
 _refln_F_squared_calc
 _refln_F_squared_meas
 _refln_F_squared_sigma
 _refln_observed_status
   2   0   0      833.41     1066.10     29.29 o
   3   0   0       46.41       40.79      0.97 o
   5   0   0       15.93       31.93      2.36 o
   6   0   0      217.19      219.60     14.20 o
   7   0   0       85.44       95.91      3.18 o
   8   0   0        9.75        6.94      0.81 o
   9   0   0        1.15        0.89      2.54 o
  10   0   0       34.04       32.55      3.93 o
  11   0   0       17.70       14.97      4.33 o
 -12   1   0        0.01        0.93      2.78 o
 -11   1   0       40.99       47.48      5.30 o
 -10   1   0       41.13       40.09      2.18 o
  -9   1   0       21.36       18.28      2.21 o
  -8   1   0       14.48       13.88      2.27 o
  -7   1   0       23.91       19.14      3.33 o
  -6   1   0        2.99        2.06      0.95 o
  -5   1   0        0.75        0.92      0.62 o
  -4   1   0      134.78      158.85      3.63 o
  -3   1   0      112.12      102.34      3.29 o
  -1   1   0      100.54       96.88      6.74 o
   2   1   0       43.10       53.45      1.34 o
   3   1   0        0.85        1.81      0.69 o
   4   1   0        0.01        3.76      0.34 o
   5   1   0       17.06       14.09      0.99 o
   6   1   0       17.62       15.64      1.44 o
   7   1   0      349.33      382.70     14.73 o
   8   1   0       40.86       37.91      1.15 o
   9   1   0       98.52      102.71      3.38 o
  10   1   0        4.30        0.22      3.05 o
  11   1   0       17.02       18.11      3.84 o
 -12   2   0       39.87       46.81      4.86 o
 -11   2   0        2.05        9.01      3.80 o
 -10   2   0        9.76       11.56      1.42 o
  -9   2   0      250.61      270.41      4.94 o
  -8   2   0       26.46       26.93      1.02 o
  -7   2   0      208.27      211.37      7.42 o
  -6   2   0        0.49        0.85      0.35 o
  -5   2   0       14.10       11.32      0.68 o
  -4   2   0       64.22       66.74      1.49 o
  -3   2   0        0.46        0.79      0.24 o
  -1   2   0      132.74      146.90      2.73 o
   1   2   0       78.73       74.14      1.28 o
   2   2   0       26.01       24.70      0.66 o
   3   2   0      748.34      810.99     18.71 o
   4   2   0     1248.87     1328.56     44.16 o
   5   2   0      684.10      701.77     36.06 o
   6   2   0      271.15      285.96      8.05 o
   7   2   0      105.67      104.54      3.31 o
   8   2   0        1.72        1.06      0.62 o
   9   2   0       29.92       34.85      1.94 o
  10   2   0       18.78       20.67      3.49 o
  11   2   0       21.27       22.44      4.95 o
 -12   3   0        6.86       26.90      5.21 o
 -11   3   0       23.19       22.67      2.47 o
 -10   3   0       23.28       22.49      1.99 o
  -9   3   0      138.81      140.73     11.86 o
  -8   3   0      168.65      164.87      3.40 o
  -7   3   0       34.95       33.38      0.91 o
  -6   3   0       44.43       39.39      1.52 o
  -5   3   0       15.52       12.07      0.49 o
  -4   3   0        9.51       11.97      0.64 o
  -3   3   0      552.47      501.66      7.59 o
  -2   3   0      464.16      448.76     10.38 o
  -1   3   0     1219.44     1193.52     17.78 o
   0   3   0       18.54       25.59      1.63 o
   1   3   0      877.52      799.46     11.76 o
   2   3   0       83.43       86.27      1.83 o
   3   3   0      746.70      840.24     21.75 o
   4   3   0      271.02      321.87      5.68 o
   5   3   0      230.24      227.40      5.06 o
   6   3   0       50.21       54.11      1.80 o
   7   3   0       26.80       26.37      1.59 o
   8   3   0        1.03        0.40      0.75 o
   9   3   0       88.99       87.84      3.67 o
  10   3   0        4.32       -0.35      2.30 o
 -12   4   0        3.76        7.29      2.91 o
 -11   4   0        7.07        4.40      1.79 o
 -10   4   0        8.56       10.53      1.48 o
  -9   4   0       42.30       49.07      1.80 o
  -8   4   0       49.89       50.42      2.08 o
  -7   4   0      144.96      144.95      3.42 o
  -6   4   0      119.90      124.53      2.32 o
  -5   4   0       11.71       14.29      0.71 o
  -4   4   0        0.86        1.72      0.97 o
  -3   4   0      245.67      254.27      3.70 o
  -2   4   0      128.25      128.98      1.81 o
  -1   4   0     1123.12     1077.55     13.23 o
   0   4   0        0.09        1.34      0.64 o
   1   4   0        2.12        3.83      0.55 o
   2   4   0       24.77       34.83      1.48 o
   3   4   0      252.39      271.57      8.17 o
   4   4   0      322.24      347.66      6.39 o
   5   4   0       23.16       25.97      1.03 o
   6   4   0      132.33      133.85      3.17 o
   7   4   0       14.25       13.91      0.93 o
   8   4   0        0.09        1.68      1.19 o
   9   4   0       15.23       26.63      4.50 o
  10   4   0       30.11       32.59      4.37 o
 -12   5   0        2.11        2.81      3.29 o
 -11   5   0       65.04       68.19      4.66 o
 -10   5   0        1.28        0.61      1.74 o
  -9   5   0        8.90        9.16      2.08 o
  -8   5   0        1.17        0.93      0.46 o
  -7   5   0       80.51       81.57      2.30 o
  -6   5   0       48.56       51.87      1.94 o
  -5   5   0      233.31      248.62      3.70 o
  -4   5   0      111.40      105.64      2.50 o
  -3   5   0       28.73       29.18      0.70 o
  -2   5   0       96.08       97.14      1.47 o
  -1   5   0     1099.66     1230.77     16.21 o
   0   5   0      823.47      881.09     10.96 o
   1   5   0        9.35        7.07      0.37 o
   2   5   0       44.65       33.36      1.70 o
   3   5   0        0.63        6.20      0.62 o
   4   5   0      104.78      115.04      2.54 o
   5   5   0       42.30       29.27      1.15 o
   6   5   0       17.28       20.27      1.19 o
   7   5   0        5.88        6.18      0.88 o
   8   5   0       32.97       35.11      2.12 o
   9   5   0       34.63       33.57      4.46 o
 -12   6   0        0.12       -0.55      1.87 o
 -11   6   0       73.12       73.19      4.32 o
 -10   6   0       83.69       73.96      4.13 o
  -9   6   0       47.67       49.82      1.90 o
  -8   6   0       79.15       83.24      3.69 o
  -7   6   0       36.60       33.53      1.29 o
  -6   6   0       27.27       29.87      2.25 o
  -5   6   0        2.86        2.47      0.66 o
  -4   6   0      227.30      245.84     10.22 o
  -3   6   0      500.85      570.99     14.38 o
  -2   6   0      430.16      446.11     10.78 o
  -1   6   0        0.80        2.53      0.41 o
   0   6   0       60.98       65.75      1.83 o
   1   6   0        5.54        3.97      0.46 o
   2   6   0       13.86       16.56      0.53 o
   3   6   0      165.22      176.27      2.65 o
   4   6   0        1.55        1.89      0.60 o
   5   6   0        1.97        0.23      0.69 o
   6   6   0       26.89       33.79      2.03 o
   7   6   0       39.15       34.76      2.21 o
   8   6   0        0.21        2.91      1.15 o
   9   6   0       10.71        8.70      3.75 o
 -11   7   0        2.05        2.07      1.64 o
 -10   7   0      415.07      463.23     18.13 o
  -9   7   0       58.42       54.91      2.30 o
  -8   7   0        0.18       -0.16      0.84 o
  -7   7   0       20.75       20.58      1.90 o
  -6   7   0        6.70        9.33      0.67 o
  -5   7   0      116.98      116.04      2.28 o
  -4   7   0        4.06        6.04      1.26 o
  -3   7   0        2.10        1.69      0.40 o
  -2   7   0       37.64       45.11      1.12 o
  -1   7   0        5.02        2.34      0.53 o
   0   7   0      275.73      289.54      4.81 o
   1   7   0        0.59       -0.16      0.28 o
   2   7   0       24.43       23.49      1.32 o
   3   7   0        0.07        0.75      0.62 o
   4   7   0      423.37      432.94      7.84 o
   5   7   0      297.33      283.36      6.94 o
   6   7   0       29.82       32.42      2.16 o
   7   7   0        4.90        3.18      1.28 o
   8   7   0      192.80      212.30      8.97 o
 -11   8   0        9.87        9.40      1.96 o
 -10   8   0       20.88       19.46      2.28 o
  -9   8   0      139.89      143.35      4.26 o
  -8   8   0       78.55       79.54      7.97 o
  -7   8   0       17.54       18.71      4.11 o
  -6   8   0       63.00       60.59      1.60 o
  -5   8   0       23.80       16.92      0.91 o
  -4   8   0       85.79       70.59      4.26 o
  -3   8   0      127.39      135.42      4.02 o
  -2   8   0      329.71      319.84      5.52 o
  -1   8   0        0.01       -0.16      0.47 o
   0   8   0      346.32      318.47      5.62 o
   1   8   0        9.13        8.42      0.37 o
   2   8   0      285.67      285.23      4.50 o
   3   8   0      222.03      220.68      3.83 o
   4   8   0      148.21      148.29      2.81 o
   5   8   0        0.38       -0.26      0.80 o
   6   8   0        1.03       -0.77      1.08 o
   7   8   0        3.11        3.73      2.01 o
 -11   9   0       33.22       29.64      2.89 o
 -10   9   0        0.64       -1.33      1.33 o
  -9   9   0        6.87        7.46      2.61 o
  -8   9   0        1.57       -0.47      2.45 o
  -7   9   0        1.63        1.16      0.73 o
  -6   9   0       17.34       15.03      0.81 o
  -5   9   0      158.03      152.77      3.02 o
  -4   9   0      257.86      246.75      4.64 o
  -3   9   0      112.90      111.12      3.36 o
  -2   9   0        7.40        6.14      0.97 o
  -1   9   0      110.64      104.02      5.19 o
   0   9   0      140.82      148.03      3.44 o
   1   9   0      137.08      144.48      3.31 o
   2   9   0      137.32      136.06      2.57 o
   3   9   0       95.39       94.18      2.26 o
   4   9   0        1.63        2.81      0.92 o
   5   9   0       26.68       32.26      2.37 o
   6   9   0       32.91       33.99      2.40 o
 -10  10   0        5.30        3.99      1.46 o
  -9  10   0       13.01       13.90      4.97 o
  -8  10   0        4.60        2.81      1.30 o
  -7  10   0        0.68        2.41      1.68 o
  -6  10   0       16.64       13.16      1.09 o
  -5  10   0      147.47      134.13      3.49 o
  -4  10   0       55.31       44.47      2.12 o
  -3  10   0       19.16       18.28      1.55 o
  -2  10   0      211.84      207.22      5.61 o
  -1  10   0       51.01       44.21      2.08 o
   0  10   0      109.72       97.87      2.56 o
   1  10   0       13.85       15.41      1.74 o
   2  10   0       37.09       39.99      2.10 o
   3  10   0       14.89       12.17      1.83 o
   4  10   0        5.65        2.98      1.46 o
   5  10   0        9.70        6.82      1.73 o
  -9  11   0       37.25       48.89      5.12 o
  -8  11   0        0.13        5.12      2.65 o
  -7  11   0        0.35        0.84      1.50 o
  -6  11   0       39.36       35.29      2.34 o
  -5  11   0        3.48        4.24      1.46 o
  -4  11   0      100.92       94.91      3.49 o
  -3  11   0       55.19       43.86      2.25 o
  -2  11   0        6.84        6.54      1.41 o
  -1  11   0       51.64       53.40      2.38 o
   0  11   0       22.30       27.34      2.25 o
   1  11   0        0.69        1.16      1.26 o
   2  11   0        2.41        0.94      3.18 o
   3  11   0       42.52       55.80      4.48 o
   4  11   0       18.11       18.78      2.12 o
  -8  12   0        5.84        9.05      3.89 o
  -7  12   0       10.40       12.45      1.72 o
  -6  12   0        3.18        4.33      1.32 o
  -5  12   0       31.27       29.37      2.21 o
  -4  12   0        2.76        3.09      1.59 o
  -3  12   0       14.30       21.24      1.72 o
  -2  12   0       12.75       14.71      1.68 o
  -1  12   0       10.13       11.44      1.50 o
   0  12   0       26.20       25.51      1.56 o
   1  12   0       66.25       63.83      5.65 o
   2  12   0        0.75        1.23      1.61 o
  -6  13   0        4.04        5.61      1.81 o
  -5  13   0       28.74       33.61      2.21 o
  -4  13   0       13.80       15.46      1.77 o
  -3  13   0      143.42      158.82      5.92 o
  -2  13   0       85.59      107.81      4.42 o
  -1  13   0        0.07        0.26      1.24 o
   0  13   0       17.83       21.24      3.27 o
   2 -14   1       10.92       10.11      2.03 o
   3 -14   1        0.39        0.66      1.90 o
   4 -14   1       78.22       94.82      5.08 o
  -1 -13   1       21.46       22.01      2.30 o
   0 -13   1        0.31        3.22      1.63 o
   1 -13   1       90.90      101.98      4.06 o
   2 -13   1       12.14       12.37      1.85 o
   3 -13   1       11.99       10.29      1.50 o
   4 -13   1       20.37       18.73      1.85 o
   5 -13   1      202.91      246.17      8.17 o
   6 -13   1       84.61       98.27      4.20 o
   7 -13   1        1.98        4.64      1.90 o
  -3 -12   1       12.65        8.66      2.72 o
  -2 -12   1       26.20       30.59      2.78 o
  -1 -12   1        5.85        3.07      1.17 o
   0 -12   1       16.54       14.34      1.32 o
   1 -12   1        7.91        9.76      1.41 o
   2 -12   1        0.54       -0.31      1.28 o
   3 -12   1       35.79       34.54      2.08 o
   4 -12   1       29.55       37.14      2.12 o
   5 -12   1       14.70       17.45      1.81 o
   6 -12   1        4.64        5.30      1.77 o
   7 -12   1       15.50       18.20      2.08 o
   8 -12   1        0.79        1.10      2.74 o
  -5 -11   1        7.37       12.23      2.38 o
  -4 -11   1        5.76        8.07      1.85 o
  -3 -11   1        5.61        7.79      1.94 o
  -2 -11   1        2.52        4.20      1.24 o
  -1 -11   1        8.39       13.65      1.23 o
   0 -11   1       13.93        9.10      1.35 o
   1 -11   1        1.59        2.43      1.02 o
   2 -11   1        0.05        2.16      1.06 o
   3 -11   1       68.16       67.00      2.74 o
   4 -11   1      115.70      124.59      4.06 o
   5 -11   1        2.21        2.06      1.04 o
   6 -11   1        7.56        5.20      1.17 o
   7 -11   1        0.00       -0.57      2.25 o
   8 -11   1        7.30        8.57      1.75 o
   9 -11   1       23.64       20.77      2.13 o
  -6 -10   1       50.09       47.38      3.20 o
  -5 -10   1        1.16        2.06      2.01 o
  -4 -10   1        2.41        1.20      1.21 o
  -3 -10   1        3.55        3.17      1.16 o
  -2 -10   1        3.39        2.86      0.82 o
  -1 -10   1       38.20       30.95      1.48 o
   0 -10   1        2.85        1.69      0.78 o
   1 -10   1      307.21      310.74      7.42 o
   2 -10   1        0.06       -0.66      1.10 o
   3 -10   1       31.63       32.90      4.77 o
   4 -10   1       33.73       34.74      1.94 o
   5 -10   1        1.00        0.49      0.61 o
   6 -10   1        1.16        1.39      0.72 o
   7 -10   1       64.64       59.88      1.95 o
   8 -10   1        2.96        3.59      3.38 o
   9 -10   1       18.52       20.50      1.66 o
  10 -10   1        9.33        8.98      1.86 o
  -7  -9   1        6.26       10.73      1.64 o
  -6  -9   1        0.38        4.13      1.70 o
  -5  -9   1       16.41       14.76      1.44 o
  -4  -9   1        1.08        1.95      1.10 o
  -3  -9   1        7.22        6.76      0.59 o
  -2  -9   1        1.38        1.55      0.71 o
  -1  -9   1      363.95      358.91      7.14 o
   0  -9   1      638.89      589.53     11.02 o
   1  -9   1      465.30      465.37      8.58 o
   2  -9   1      655.86      709.71     16.67 o
   3  -9   1      123.73      119.44      2.89 o
   4  -9   1      790.46      777.73     13.62 o
   5  -9   1        1.57        2.50      0.48 o
   6  -9   1      144.89      150.54      3.04 o
   7  -9   1       23.75       25.19      1.48 o
   8  -9   1      143.79      149.66      6.67 o
   9  -9   1       35.15       32.26      1.84 o
  10  -9   1       34.57       34.55      2.84 o
  11  -9   1        2.54       -0.87      2.28 o
  -8  -8   1        0.09        3.09      2.91 o
  -7  -8   1        0.71        3.36      1.32 o
  -6  -8   1       43.24       40.40      1.97 o
  -5  -8   1       90.63       81.95      2.32 o
  -4  -8   1       24.76       19.36      1.55 o
  -3  -8   1        3.38        2.46      0.52 o
  -2  -8   1      134.30      130.89      2.18 o
  -1  -8   1      690.52      675.94     11.53 o
   0  -8   1      712.16      708.12     18.39 o
   1  -8   1       21.79       25.60      1.21 o
   2  -8   1       62.27       62.37      1.45 o
   3  -8   1        4.18        5.53      0.31 o
   4  -8   1       30.14       28.68      1.48 o
   5  -8   1       41.87       36.18      1.07 o
   6  -8   1        6.97        8.25      0.70 o
   7  -8   1      238.96      241.47      5.16 o
   8  -8   1        0.09        0.86      0.77 o
   9  -8   1       17.81       16.90      3.18 o
  10  -8   1       11.17       12.27      3.03 o
  11  -8   1       18.45       16.51      2.63 o
  -8  -7   1        2.05        1.10      1.63 o
  -7  -7   1        0.21        0.26      1.46 o
  -6  -7   1       10.53       10.29      1.41 o
  -5  -7   1      182.28      182.97      4.57 o
  -4  -7   1        0.63        1.31      0.82 o
  -3  -7   1      117.47      109.21      1.96 o
  -2  -7   1      224.44      215.42      3.40 o
  -1  -7   1      151.21      159.19      2.51 o
   0  -7   1        8.99        9.44      1.66 o
   1  -7   1       46.49       50.66      1.08 o
   2  -7   1      137.82      137.92      4.64 o
   3  -7   1       51.82       48.19      0.98 o
   4  -7   1     1067.83     1083.23     18.37 o
   5  -7   1      470.79      474.15      7.50 o
   6  -7   1      120.46      102.45      2.31 o
   7  -7   1      208.08      211.47      4.43 o
   8  -7   1       76.24       62.04      2.94 o
   9  -7   1       96.19       96.68      5.23 o
  10  -7   1        1.18       -1.10      3.33 o
  11  -7   1       24.86       32.23      6.87 o
  -9  -6   1       78.47      102.95      7.91 o
  -8  -6   1       11.79        8.21      1.41 o
  -7  -6   1        8.32        6.85      2.61 o
  -6  -6   1        2.47        1.81      0.79 o
  -5  -6   1      393.61      391.65      8.90 o
  -4  -6   1       21.77       17.73      2.30 o
  -3  -6   1      205.67      224.13      3.46 o
  -2  -6   1        0.00        0.23      0.40 o
  -1  -6   1        1.22        2.09      0.30 o
   0  -6   1      135.79      152.90      2.47 o
   1  -6   1        6.61       13.11      0.79 o
   2  -6   1      480.28      443.61      5.83 o
   3  -6   1     1413.56     1419.43     30.12 o
   4  -6   1        3.81        2.33      0.75 o
   5  -6   1      857.93      839.02     12.63 o
   6  -6   1      130.01      124.43      5.21 o
   7  -6   1       38.01       35.34      1.45 o
   8  -6   1       16.19       17.72      2.91 o
   9  -6   1       40.21       42.99      1.94 o
  10  -6   1       43.35       45.15      2.98 o
  11  -6   1       10.67       11.80      2.34 o
 -10  -5   1        3.28        6.71      4.37 o
  -9  -5   1        8.27        8.79      1.32 o
  -8  -5   1        0.80       -0.26      1.81 o
  -7  -5   1       10.14       11.17      1.24 o
  -6  -5   1       38.92       39.77      1.68 o
  -5  -5   1      182.94      193.04      4.22 o
  -4  -5   1        5.37        7.84      1.02 o
  -3  -5   1       26.46       43.96      1.01 o
  -2  -5   1        1.00        0.79      0.33 o
  -1  -5   1      593.55      680.05      8.48 o
   0  -5   1      134.85      124.79      2.20 o
   1  -5   1      591.94      570.28      8.53 o
   2  -5   1      275.03      285.19      4.06 o
   3  -5   1      174.83      189.54      3.14 o
   4  -5   1        1.79        0.60      0.84 o
   5  -5   1        3.72        3.90      0.51 o
   6  -5   1       20.45       14.07      0.78 o
   7  -5   1       69.60       83.03      2.43 o
   8  -5   1        6.02        3.23      0.78 o
   9  -5   1       77.70       73.97      2.39 o
  10  -5   1       28.56       31.27      2.40 o
  11  -5   1        4.08        1.76      1.32 o
  12  -5   1       14.02       17.98      3.53 o
 -10  -4   1       17.68       19.65      3.80 o
  -9  -4   1       12.24        2.08      2.34 o
  -8  -4   1       34.24       35.91      3.75 o
  -7  -4   1       27.12       26.32      1.68 o
  -6  -4   1        4.91        6.04      0.64 o
  -5  -4   1       38.12       34.01      1.35 o
  -4  -4   1       85.90      103.31      4.04 o
  -3  -4   1       74.63       80.17      2.32 o
  -2  -4   1      510.76      605.67     10.19 o
  -1  -4   1        7.80       10.59      0.93 o
   0  -4   1      505.32      560.15      8.37 o
   1  -4   1       68.02       69.49      2.03 o
   2  -4   1      274.53      258.12      5.08 o
   3  -4   1       11.00       13.62      0.60 o
   4  -4   1      425.91      411.29     13.80 o
   5  -4   1        2.44        5.45      1.90 o
   6  -4   1        0.00        0.40      0.52 o
   7  -4   1       10.20       11.76      0.82 o
   8  -4   1       25.05       19.29      1.05 o
   9  -4   1      232.57      248.09      7.95 o
  10  -4   1        4.39        4.76      1.85 o
  11  -4   1        3.24        1.62      1.28 o
  12  -4   1        1.32        6.71      4.11 o
 -11  -3   1       22.04       11.92      4.86 o
 -10  -3   1       33.79       26.10      3.75 o
  -9  -3   1       12.62        8.92      2.47 o
  -8  -3   1        9.28        6.71      2.83 o
  -7  -3   1       47.24       49.77      2.03 o
  -6  -3   1        0.01        1.99      0.55 o
  -5  -3   1       14.71       15.13      1.55 o
  -4  -3   1      118.37      125.92      2.27 o
  -3  -3   1      214.68      234.39     10.38 o
  -2  -3   1      538.90      532.60      8.87 o
  -1  -3   1     2458.39     2286.60     41.75 o
   0  -3   1       49.57       59.29      1.13 o
   1  -3   1      154.54      128.99      2.23 o
   2  -3   1      583.23      563.04      9.48 o
   3  -3   1      793.57      832.73     16.47 o
   4  -3   1       64.74       66.62      3.31 o
   5  -3   1      112.58      121.08      2.96 o
   6  -3   1       44.96       42.83      3.56 o
   7  -3   1        2.28       -0.57      1.17 o
   8  -3   1       45.94       49.47      2.48 o
   9  -3   1       66.10       65.44      2.10 o
  10  -3   1        9.31       10.13      3.07 o
  11  -3   1        0.14        2.67      3.18 o
  12  -3   1        0.81        7.15      3.44 o
 -11  -2   1      107.96      112.31      8.74 o
 -10  -2   1       79.15      107.32      6.80 o
  -9  -2   1       45.09       41.87      4.20 o
  -8  -2   1        3.83        3.18      0.57 o
  -7  -2   1        0.43        1.06      0.40 o
  -6  -2   1       68.30       66.20      5.48 o
  -5  -2   1       13.31       17.04      0.64 o
  -4  -2   1      836.19      784.36     25.39 o
  -3  -2   1      413.22      397.65      6.72 o
  -2  -2   1      218.88      201.57      3.35 o
  -1  -2   1       62.37       68.46      1.22 o
   0  -2   1       19.51       15.41      0.66 o
   2  -2   1      908.60      886.74     68.79 o
   3  -2   1       32.96       31.12      1.97 o
   4  -2   1        2.20        5.82      0.64 o
   5  -2   1        8.06        6.69      0.36 o
   6  -2   1       74.17       88.08      1.90 o
   7  -2   1        2.57        6.30      1.03 o
   8  -2   1      209.77      197.66      5.86 o
   9  -2   1      484.25      506.77     12.77 o
  10  -2   1        3.61        4.25      1.14 o
  11  -2   1        1.66        4.02      2.56 o
  12  -2   1       98.12      100.34      8.39 o
 -11  -1   1        8.86       12.01      4.06 o
 -10  -1   1      163.66      183.99     10.29 o
  -9  -1   1       35.01       32.42      3.71 o
  -8  -1   1       13.88       12.14      0.51 o
  -7  -1   1       45.27       43.09      1.20 o
  -6  -1   1      398.54      436.19      6.83 o
  -5  -1   1       14.27       18.41      1.24 o
  -4  -1   1      126.36      157.92      3.58 o
  -3  -1   1      525.20      482.95      8.23 o
  -1  -1   1      102.79       35.64      1.72 o
   0  -1   1       34.01        0.09      0.09 o
   3  -1   1      112.39      113.28      7.22 o
   4  -1   1      149.86      137.88      3.12 o
   5  -1   1      385.17      411.05      8.45 o
   6  -1   1       54.67       65.65      2.87 o
   7  -1   1      198.50      193.92      4.19 o
   8  -1   1        1.00        0.13      2.43 o
   9  -1   1        8.04        7.25      1.44 o
  10  -1   1        4.06        3.13      1.88 o
  11  -1   1        4.25        4.68      2.83 o
 -11   0   1        9.36        9.67      2.83 o
 -10   0   1        2.81        3.22      2.16 o
  -9   0   1       38.84       41.35      2.00 o
  -8   0   1      167.74      173.28      5.04 o
  -7   0   1       19.71       19.43      0.59 o
  -6   0   1        0.01       -0.01      0.26 o
  -5   0   1      688.95      707.44     16.34 o
  -4   0   1      160.87      155.94      3.00 o
  -3   0   1      341.08      285.59      5.16 o
  -2   0   1     1156.41     1186.66     55.82 o
  -1   0   1      198.71      171.31      6.05 o
   3   0   1     2495.85     2355.70     75.08 o
   4   0   1     1681.24     1765.35     55.60 o
   5   0   1      238.44      256.46      5.90 o
   6   0   1      179.35      194.94      4.55 o
   7   0   1       19.98       18.94      3.00 o
   8   0   1      106.05       92.22      2.94 o
   9   0   1       81.24       85.16      3.56 o
  10   0   1        2.06       -2.78      3.18 o
  11   0   1       22.69       23.19      4.77 o
 -12   1   1        0.04        0.18      4.02 o
 -11   1   1       10.32        4.55      2.65 o
 -10   1   1        3.93        3.13      1.99 o
  -9   1   1      181.00      196.08      6.02 o
  -8   1   1      177.95      199.42      5.74 o
  -7   1   1      135.40      152.23      5.45 o
  -6   1   1       83.57       94.50      1.76 o
  -5   1   1      267.44      285.19     10.22 o
  -4   1   1       26.89       27.48      0.70 o
  -3   1   1       15.97       17.81      0.49 o
  -2   1   1     3518.13     3246.64    105.69 o
   0   1   1       50.82       54.68      2.03 o
   1   1   1        1.20        0.59      0.09 o
   2   1   1      132.18      140.64      2.97 o
   3   1   1     1508.53     1572.76     35.62 o
   5   1   1      143.86      154.03      9.91 o
   6   1   1       99.10       99.10      2.07 o
   7   1   1      192.53      184.16      4.24 o
   8   1   1       89.81       75.69      2.50 o
   9   1   1       20.89       17.36      3.00 o
  10   1   1        0.32        2.96      2.08 o
  11   1   1        5.75        7.77      3.31 o
 -12   2   1       37.36       32.33      5.21 o
 -11   2   1       18.05       17.67      1.85 o
 -10   2   1       12.59       11.23      1.48 o
  -9   2   1        4.95        5.05      0.64 o
  -8   2   1      265.02      269.58      5.89 o
  -7   2   1      115.25      130.10      2.33 o
  -6   2   1      238.91      264.29      4.34 o
  -5   2   1       25.36       22.83      0.60 o
  -4   2   1      101.49       94.95      1.57 o
  -3   2   1      640.86      619.30      7.91 o
  -2   2   1      596.17      560.55      7.09 o
  -1   2   1      226.57      200.90      2.52 o
   1   2   1      248.44      227.13      4.48 o
   2   2   1     1375.04     1300.84     47.96 o
   3   2   1      324.12      371.32      9.69 o
   4   2   1      641.39      669.02     16.67 o
   5   2   1      717.88      807.33     19.83 o
   6   2   1      186.79      196.83      4.71 o
   7   2   1      214.80      214.64      6.45 o
   8   2   1       21.98       29.46      1.68 o
   9   2   1        8.47       12.94      3.31 o
  10   2   1        4.09        0.09      3.18 o
 -12   3   1        2.41        8.57      3.67 o
 -11   3   1        8.60       11.74      1.69 o
 -10   3   1      113.28      108.30      4.44 o
  -9   3   1      387.53      398.05      8.51 o
  -8   3   1       36.62       39.14      1.81 o
  -7   3   1       11.79       13.91      1.19 o
  -6   3   1       96.35      107.26      1.86 o
  -5   3   1        1.61        1.52      0.66 o
  -4   3   1       14.84       15.79      1.30 o
  -3   3   1       35.36       36.46      0.66 o
  -2   3   1       18.65       18.36      1.50 o
  -1   3   1     1892.96     1786.10     29.01 o
   0   3   1       60.11       66.87      1.08 o
   1   3   1        0.62        3.27      0.29 o
   2   3   1      463.90      510.49     19.45 o
   3   3   1       47.76       48.49      3.25 o
   4   3   1      280.70      317.97     13.25 o
   5   3   1      161.40      175.41      6.34 o
   6   3   1       67.87       71.55      3.56 o
   7   3   1        0.89       -0.44      0.53 o
   8   3   1        0.22       -2.47      2.47 o
   9   3   1       14.51       12.23      3.27 o
  10   3   1        0.34        0.49      3.58 o
 -12   4   1       17.17       20.14      7.27 o
 -11   4   1        2.09        0.77      4.00 o
 -10   4   1       82.28       95.33      3.99 o
  -9   4   1        0.01        0.50      1.35 o
  -8   4   1       39.33       45.71      1.31 o
  -7   4   1       24.77       25.25      0.93 o
  -6   4   1       15.74       15.15      0.65 o
  -5   4   1        3.15        2.29      0.73 o
  -4   4   1      361.28      399.26      5.37 o
  -3   4   1      409.77      426.20      5.50 o
  -2   4   1      595.02      629.53      7.49 o
  -1   4   1       84.70       79.29      2.50 o
   0   4   1      381.70      414.31     10.11 o
   1   4   1       35.17       51.14      1.04 o
   2   4   1      102.66      106.30      1.99 o
   3   4   1        1.69        5.18      0.28 o
   4   4   1       12.11       14.87      1.94 o
   5   4   1        2.83        3.88      0.51 o
   6   4   1       94.61       97.47      2.65 o
   7   4   1        6.73        6.27      0.84 o
   8   4   1        7.69        8.92      1.37 o
   9   4   1       10.44        7.29      2.38 o
  10   4   1        1.74        5.79      2.91 o
 -12   5   1        0.19        2.18      2.11 o
 -11   5   1       17.58       21.40      2.52 o
 -10   5   1        0.15       -0.89      1.19 o
  -9   5   1      318.06      325.36      8.57 o
  -8   5   1       11.78       10.40      1.39 o
  -7   5   1        9.26        8.80      0.84 o
  -6   5   1      105.45      110.88      2.11 o
  -5   5   1       50.96       42.73      1.09 o
  -4   5   1      567.98      578.40      6.95 o
  -3   5   1     1153.72     1196.23     14.75 o
  -2   5   1      220.16      218.20      2.78 o
  -1   5   1      819.78      846.37      9.66 o
   0   5   1      187.00      194.36      2.55 o
   1   5   1        5.27       12.77      1.46 o
   2   5   1        8.83        5.83      0.51 o
   3   5   1      248.16      242.16      3.62 o
   4   5   1        2.11        4.83      0.55 o
   5   5   1        6.63        8.22      0.83 o
   6   5   1        7.79        9.67      0.97 o
   7   5   1       41.38       44.16      2.38 o
   8   5   1        0.29       -0.62      1.32 o
   9   5   1       21.01       27.25      4.37 o
 -12   6   1       52.42       53.95      6.01 o
 -11   6   1       38.16       34.04      2.98 o
 -10   6   1       69.51       67.33      3.75 o
  -9   6   1       16.08       16.86      1.76 o
  -8   6   1       20.17       19.26      1.22 o
  -7   6   1       24.27       24.81      0.94 o
  -6   6   1      144.96      150.77      2.84 o
  -5   6   1       84.27       93.85      1.72 o
  -4   6   1       34.60       31.86      2.10 o
  -3   6   1       31.73       33.12      0.74 o
  -2   6   1      392.31      418.81      5.48 o
  -1   6   1       17.02       29.86      0.86 o
   0   6   1        0.96        0.82      0.23 o
   1   6   1       31.96       38.15      0.77 o
   2   6   1      510.64      517.59      6.80 o
   3   6   1        1.01        1.22      0.44 o
   4   6   1      142.40      139.30      3.97 o
   5   6   1        0.06       -0.26      0.58 o
   6   6   1        0.26       -1.10      1.10 o
   7   6   1       70.48       62.76      3.14 o
   8   6   1       35.06       49.24      2.87 o
 -11   7   1        3.61        4.68      1.94 o
 -10   7   1        8.89       11.28      3.11 o
  -9   7   1        3.74        1.82      1.34 o
  -8   7   1       40.59       40.11      3.56 o
  -7   7   1       18.76       19.93      1.29 o
  -6   7   1       21.91       16.49      2.01 o
  -5   7   1      299.37      321.05      8.30 o
  -4   7   1       51.41       52.14      1.05 o
  -3   7   1      250.57      258.94      3.58 o
  -2   7   1       34.96       33.79      1.06 o
  -1   7   1       52.10       40.26      5.45 o
   0   7   1      560.21      539.26      7.56 o
   1   7   1        3.09        3.12      0.60 o
   2   7   1      172.54      181.25      3.93 o
   3   7   1      161.12      165.76      3.00 o
   4   7   1        2.32        1.31      0.62 o
   5   7   1        2.78        2.20      0.85 o
   6   7   1       23.54       22.92      1.94 o
   7   7   1        2.96        4.50      1.50 o
   8   7   1       43.43       47.57      4.90 o
 -11   8   1        8.16        6.29      2.34 o
 -10   8   1       13.92       16.41      2.39 o
  -9   8   1        8.18        4.71      3.49 o
  -8   8   1        0.05       -0.07      1.70 o
  -7   8   1        0.27        0.52      0.75 o
  -6   8   1       14.18       13.66      1.94 o
  -5   8   1       35.44       32.14      1.21 o
  -4   8   1      111.23      125.38      2.34 o
  -3   8   1        0.35        2.61      0.18 o
  -2   8   1        4.77        6.93      0.75 o
  -1   8   1        8.38        9.06      0.91 o
   0   8   1      765.13      741.93     13.17 o
   1   8   1       47.42       48.97      1.06 o
   2   8   1       54.08       57.66      2.10 o
   3   8   1        5.59        6.41      0.55 o
   4   8   1        1.63       -0.48      0.84 o
   5   8   1       68.25       63.76      2.32 o
   6   8   1        0.62        1.47      2.14 o
   7   8   1       14.76       15.18      1.71 o
 -10   9   1        1.27        4.51      2.07 o
  -9   9   1        6.71        7.37      1.59 o
  -8   9   1       45.26       44.05      2.75 o
  -7   9   1        5.11        5.84      3.58 o
  -6   9   1       24.13       17.28      1.04 o
  -5   9   1      295.65      303.76      6.09 o
  -4   9   1        5.27        3.44      0.31 o
  -3   9   1        8.84       13.07      1.32 o
  -2   9   1       17.06       24.42      1.55 o
  -1   9   1       75.85       78.67      3.80 o
   0   9   1       59.01       61.81      2.05 o
   1   9   1       46.30       42.81      1.51 o
   2   9   1        2.78        3.15      0.66 o
   3   9   1        1.91        2.08      0.80 o
   4   9   1       30.07       26.52      5.61 o
   5   9   1       14.51       12.47      3.18 o
   6   9   1        0.09        0.16      1.39 o
 -10  10   1        7.75        8.13      3.58 o
  -9  10   1        4.69        2.96      1.37 o
  -8  10   1        5.15        2.34      2.52 o
  -7  10   1       45.08       46.68      2.21 o
  -6  10   1       17.61       15.59      1.85 o
  -5  10   1       43.22       46.77      2.12 o
  -4  10   1       63.38       73.00      2.74 o
  -3  10   1        2.40       -0.22      0.97 o
  -2  10   1       35.49       41.38      1.99 o
  -1  10   1       13.54       10.60      1.37 o
   0  10   1      135.34      136.98      3.46 o
   1  10   1       21.26       17.94      1.16 o
   2  10   1        1.50        1.40      0.78 o
   3  10   1        1.65        3.24      1.44 o
   4  10   1        3.04        3.74      1.48 o
   5  10   1        0.22        1.63      1.47 o
  -9  11   1        1.08       -2.78      3.49 o
  -8  11   1      109.96      114.65      8.13 o
  -7  11   1       19.01       19.21      3.31 o
  -6  11   1       31.46       38.11      2.16 o
  -5  11   1       63.59       61.30      2.78 o
  -4  11   1       51.00       46.68      2.30 o
  -3  11   1       13.07       14.04      1.41 o
  -2  11   1        0.01        0.79      1.02 o
  -1  11   1        2.62        0.75      1.37 o
   0  11   1       19.58       22.63      2.74 o
   1  11   1        0.01       -0.41      0.84 o
   2  11   1       26.08       24.74      2.16 o
   3  11   1        5.30        5.56      1.91 o
  -7  12   1        0.02        1.10      1.32 o
  -6  12   1        0.14        1.90      1.37 o
  -5  12   1        4.44        5.79      1.50 o
  -4  12   1       20.74       19.30      1.68 o
  -3  12   1       43.53       50.61      2.69 o
  -2  12   1        0.11        0.40      1.32 o
  -1  12   1      138.02      142.61      5.17 o
   0  12   1       37.55       36.18      3.93 o
   1  12   1       15.75       13.06      2.89 o
   2  12   1        1.41        1.53      1.38 o
  -6  13   1       55.33       70.88      4.15 o
  -5  13   1       70.88       70.66      3.53 o
  -4  13   1       11.75        8.21      1.63 o
  -3  13   1       10.60       10.82      1.50 o
  -2  13   1       68.30       83.21      4.15 o
  -1  13   1      160.75      165.93      7.02 o
   1 -14   2       11.72       15.15      2.25 o
   2 -14   2       88.52      107.41      5.39 o
   3 -14   2      115.19      128.17      5.96 o
   4 -14   2       94.48      101.00      5.03 o
   5 -14   2        0.39        1.94      1.94 o
  -2 -13   2       25.40       28.82      3.29 o
  -1 -13   2        7.47        9.42      4.09 o
   0 -13   2        4.67        8.04      1.50 o
   1 -13   2       21.33       27.78      2.16 o
   2 -13   2        6.90        4.86      1.32 o
   3 -13   2        3.34        6.27      1.81 o
   4 -13   2      135.41      150.65      5.56 o
   5 -13   2       40.01       47.83      2.56 o
   6 -13   2        8.39        9.11      1.38 o
   7 -13   2        3.62        1.47      1.41 o
  -4 -12   2        5.24        2.08      2.69 o
  -3 -12   2       47.87       41.28      6.40 o
  -2 -12   2        9.12        8.63      2.08 o
  -1 -12   2       25.34       23.63      1.50 o
   0 -12   2       19.52       17.85      1.55 o
   1 -12   2        5.64        8.30      1.32 o
   2 -12   2        8.05        4.55      1.55 o
   3 -12   2       77.80       80.68      4.86 o
   4 -12   2       13.45       16.02      1.35 o
   5 -12   2       82.77       89.76      2.94 o
   6 -12   2       40.51       54.32      2.44 o
   7 -12   2        1.18        2.17      0.95 o
   8 -12   2        0.80        0.43      1.19 o
   9 -12   2        0.08        4.21      1.84 o
  -5 -11   2        8.82        4.34      2.27 o
  -4 -11   2       10.07        9.13      1.59 o
  -3 -11   2        0.21        0.09      1.44 o
  -2 -11   2      143.19      155.60      3.93 o
  -1 -11   2       25.49       19.90      1.22 o
   0 -11   2       11.96       11.73      1.14 o
   1 -11   2       44.47       38.42      2.03 o
   2 -11   2       21.43       25.98      1.38 o
   3 -11   2       41.25       44.23      1.84 o
   4 -11   2      154.01      149.17      3.91 o
   5 -11   2        2.88        3.92      1.11 o
   6 -11   2        0.21        0.38      1.24 o
   7 -11   2        5.14        5.40      3.11 o
   8 -11   2        0.79        3.72      1.14 o
   9 -11   2        4.84        1.86      1.60 o
  -6 -10   2        0.24        0.04      1.85 o
  -5 -10   2       17.26       20.28      2.08 o
  -4 -10   2       72.52       74.43      4.79 o
  -3 -10   2       19.14       16.92      3.84 o
  -2 -10   2       61.39       54.44      4.06 o
  -1 -10   2       85.01       88.38      2.58 o
   0 -10   2        9.30        7.85      1.26 o
   1 -10   2        4.54        4.76      1.44 o
   2 -10   2        2.42        0.71      0.84 o
   3 -10   2      115.11      121.31      3.16 o
   4 -10   2       60.45       61.97      2.45 o
   5 -10   2        7.00        3.35      0.49 o
   6 -10   2       18.03       17.47      1.04 o
   7 -10   2        2.78        3.87      0.70 o
   8 -10   2        0.06       -0.29      1.52 o
   9 -10   2       26.16       24.99      1.74 o
  10 -10   2        0.38       -0.84      1.41 o
  -7  -9   2       13.74       16.39      4.13 o
  -6  -9   2       19.90       15.89      1.53 o
  -5  -9   2        7.24        6.07      1.13 o
  -4  -9   2        1.20        0.25      0.66 o
  -3  -9   2        0.21        0.52      1.15 o
  -2  -9   2      202.02      193.37      3.37 o
  -1  -9   2      240.32      220.43      8.92 o
   0  -9   2        2.04        2.30      0.91 o
   1  -9   2      536.66      538.04     11.41 o
   2  -9   2      124.14      111.88      3.07 o
   3  -9   2      607.45      578.85     12.08 o
   4  -9   2      767.24      751.51     11.47 o
   5  -9   2       73.66       73.81      1.79 o
   6  -9   2       37.10       38.68      2.80 o
   7  -9   2       84.21       87.63      2.21 o
   8  -9   2       13.70       11.77      1.44 o
   9  -9   2       40.16       45.99      2.19 o
  10  -9   2        0.72        1.80      2.14 o
  11  -9   2       29.09       25.29      4.22 o
  -8  -8   2       20.13       23.23      2.65 o
  -7  -8   2        0.75       -1.15      1.15 o
  -6  -8   2        6.03        6.95      1.41 o
  -5  -8   2       12.33       12.75      1.32 o
  -4  -8   2       43.92       34.36      1.21 o
  -3  -8   2       14.42       11.93      1.06 o
  -2  -8   2        3.61        1.90      0.39 o
  -1  -8   2       34.05       37.49      2.08 o
   0  -8   2       19.55       20.58      0.99 o
   1  -8   2      318.30      322.47      4.93 o
   2  -8   2       60.99       61.54      1.47 o
   3  -8   2      221.74      220.84      3.41 o
   4  -8   2      435.92      419.76      6.13 o
   5  -8   2       65.67       65.71      1.55 o
   6  -8   2        0.00        0.23      0.82 o
   7  -8   2       34.52       27.33      1.06 o
   8  -8   2       33.04       30.55      1.55 o
   9  -8   2       28.97       24.07      3.14 o
  10  -8   2       40.40       40.48      2.27 o
  11  -8   2       16.15       12.05      2.58 o
  -9  -7   2        8.08        8.88      2.74 o
  -8  -7   2        5.56        7.46      3.09 o
  -7  -7   2       19.83       19.34      2.61 o
  -6  -7   2        3.70        3.49      0.84 o
  -5  -7   2        0.21       -0.03      1.26 o
  -4  -7   2        5.31        4.97      0.51 o
  -3  -7   2       16.63       10.77      0.86 o
  -2  -7   2       10.60       11.28      0.86 o
  -1  -7   2       55.27       48.47      1.50 o
   0  -7   2       32.75       29.71      0.89 o
   1  -7   2        0.96        0.85      0.49 o
   2  -7   2      293.03      260.52      3.81 o
   3  -7   2       95.66       91.74      1.63 o
   4  -7   2      349.65      329.86      7.31 o
   5  -7   2        1.58        3.84      0.52 o
   6  -7   2       60.85       69.72      1.64 o
   7  -7   2      671.41      692.75     12.54 o
   8  -7   2      438.96      453.77     10.13 o
   9  -7   2        0.18        0.41      2.47 o
  10  -7   2        7.05        7.63      3.14 o
  11  -7   2        0.03       -1.41      1.41 o
  -9  -6   2       99.20      107.76      8.92 o
  -8  -6   2        1.34       -2.38      2.38 o
  -7  -6   2        3.63        5.34      1.90 o
  -6  -6   2       54.95       51.81      2.34 o
  -5  -6   2      186.64      172.72      2.84 o
  -4  -6   2       24.30       32.46      1.35 o
  -3  -6   2       82.20       88.45      1.79 o
  -2  -6   2       20.45       23.32      1.52 o
  -1  -6   2       58.20       63.89      1.18 o
   0  -6   2        5.07        7.52      0.32 o
   1  -6   2      115.88      109.77      2.13 o
   2  -6   2       21.58       24.17      0.68 o
   3  -6   2      564.62      578.64      8.69 o
   4  -6   2      122.41      121.58      2.45 o
   5  -6   2      490.36      498.76      7.89 o
   6  -6   2       61.86       56.95      1.38 o
   7  -6   2      332.85      339.47      6.61 o
   8  -6   2       49.11       42.37      1.75 o
   9  -6   2        1.88        1.44      1.90 o
  10  -6   2        1.59        0.08      0.89 o
  11  -6   2        0.90        1.27      1.47 o
 -10  -5   2       84.59       91.33      7.46 o
  -9  -5   2       32.38       31.45      3.80 o
  -8  -5   2       31.23       35.86      3.44 o
  -7  -5   2       21.21       23.23      1.63 o
  -6  -5   2       98.21       87.91      2.54 o
  -5  -5   2        0.18       -0.17      0.49 o
  -4  -5   2       34.27       37.15      1.46 o
  -3  -5   2       31.67       37.40      2.01 o
  -2  -5   2      409.65      445.68      5.83 o
  -1  -5   2      111.13      115.95      1.76 o
   0  -5   2       54.39       55.66      1.02 o
   1  -5   2        2.45        6.07      0.31 o
   2  -5   2      362.74      343.01      5.75 o
   3  -5   2      175.75      161.21      2.92 o
   4  -5   2       15.05       19.15      0.84 o
   5  -5   2      277.77      275.00      4.62 o
   6  -5   2      208.07      191.78      6.34 o
   7  -5   2       13.78       15.14      0.88 o
   8  -5   2        6.78        5.93      1.66 o
   9  -5   2       12.44       13.51      1.12 o
  10  -5   2       14.17       15.12      2.38 o
  11  -5   2       38.03       37.48      2.86 o
 -10  -4   2       42.05       36.26      5.08 o
  -9  -4   2        0.00        1.59      2.87 o
  -8  -4   2        1.11       -1.81      1.81 o
  -7  -4   2      245.15      267.90      7.46 o
  -6  -4   2      213.39      196.75      3.54 o
  -5  -4   2      492.77      483.90      8.37 o
  -4  -4   2      211.64      238.87      3.88 o
  -3  -4   2      290.59      294.49      5.27 o
  -2  -4   2     1095.16     1113.81     20.88 o
  -1  -4   2       56.02       53.73      1.39 o
   0  -4   2      445.29      486.81      6.62 o
   1  -4   2      473.95      402.79      6.75 o
   2  -4   2       21.21       32.77      1.97 o
   3  -4   2      275.34      289.81      5.69 o
   4  -4   2       74.32       68.80      2.96 o
   5  -4   2        0.02       -0.53      0.57 o
   6  -4   2        2.07        3.98      2.80 o
   7  -4   2       46.90       52.18      4.13 o
   8  -4   2       33.31       31.62      2.61 o
   9  -4   2       31.08       27.01      2.36 o
  10  -4   2       41.99       34.43      2.83 o
  11  -4   2        1.15       -0.29      1.83 o
 -11  -3   2        5.78       -1.19      2.52 o
 -10  -3   2      180.42      204.13     12.72 o
  -9  -3   2      140.01      151.79      8.35 o
  -8  -3   2       85.20       87.49      5.43 o
  -7  -3   2      137.46      132.41      4.06 o
  -6  -3   2      978.58      983.68     22.26 o
  -5  -3   2      137.40      140.87      3.03 o
  -4  -3   2       78.01       89.27      1.69 o
  -3  -3   2      132.03      133.16      2.05 o
  -2  -3   2      286.23      308.23      4.91 o
  -1  -3   2      139.09      119.77      1.77 o
   0  -3   2        9.91        6.31      0.91 o
   1  -3   2       86.46       79.34      1.71 o
   3  -3   2       71.31       72.24      2.67 o
   4  -3   2      338.43      370.07     11.90 o
   5  -3   2       20.98       26.96      1.19 o
   6  -3   2        2.16        2.17      0.81 o
   7  -3   2      117.96      115.35      3.89 o
   8  -3   2      168.35      157.43      5.03 o
   9  -3   2        2.41        0.01      1.99 o
  10  -3   2        1.67        2.73      1.05 o
  11  -3   2       39.13       39.31      4.46 o
 -11  -2   2       11.56       14.00      4.02 o
 -10  -2   2       70.00       63.55      5.56 o
  -9  -2   2      162.61      167.56      9.19 o
  -8  -2   2        1.13       -0.93      2.47 o
  -7  -2   2       35.38       39.99      1.26 o
  -6  -2   2      101.28      101.05      4.15 o
  -5  -2   2      230.87      241.94      6.16 o
  -4  -2   2       39.70       33.78      1.68 o
  -3  -2   2      422.28      433.44     11.15 o
  -2  -2   2      465.88      457.66      8.19 o
  -1  -2   2      309.91      303.41      4.67 o
   0  -2   2      618.79      563.20      9.15 o
   2  -2   2     1118.47     1126.47     48.01 o
   3  -2   2       22.57       37.12      1.55 o
   4  -2   2      441.13      444.51     22.57 o
   5  -2   2       71.01       83.69      2.76 o
   6  -2   2       19.53       20.61      1.19 o
   7  -2   2      113.22      117.65      3.93 o
   8  -2   2        2.99        1.04      1.06 o
   9  -2   2        8.60        4.69      2.63 o
  10  -2   2        0.54       -0.50      3.38 o
  11  -2   2       17.55       16.78      3.49 o
 -11  -1   2       17.34       17.58      3.22 o
 -10  -1   2       91.17       97.52      6.67 o
  -9  -1   2        0.06        0.85      2.16 o
  -8  -1   2       26.43       31.89      3.31 o
  -7  -1   2       14.73       15.38      0.84 o
  -6  -1   2      477.53      467.06      8.52 o
  -5  -1   2       28.92       20.78      0.75 o
  -4  -1   2       17.04       24.52      0.73 o
  -3  -1   2       86.43       86.17      1.83 o
  -2  -1   2      644.62      615.32     25.17 o
   1  -1   2        8.15        7.66      1.13 o
   3  -1   2      986.40     1044.97     44.08 o
   4  -1   2     1144.36     1287.62     42.57 o
   5  -1   2      255.56      275.00      6.01 o
   6  -1   2       25.52       28.13      2.41 o
   7  -1   2       20.95       20.78      2.94 o
   8  -1   2       53.02       41.74      2.78 o
   9  -1   2       13.78       15.06      1.94 o
  10  -1   2        0.00        4.28      2.74 o
  11  -1   2        8.66        7.68      2.96 o
 -12   0   2        0.00        4.20      2.91 o
 -11   0   2        3.17        3.44      2.69 o
 -10   0   2        1.02        0.95      0.82 o
  -9   0   2        6.65        6.24      0.97 o
  -8   0   2       17.27       14.67      1.81 o
  -7   0   2       44.54       46.34      2.05 o
  -6   0   2        0.16        0.68      0.51 o
  -5   0   2       35.89       38.08      1.50 o
  -4   0   2        1.37        3.63      0.53 o
  -3   0   2      297.43      278.80      5.03 o
  -2   0   2      814.75      793.56     23.72 o
   2   0   2      703.68      708.21     33.37 o
   3   0   2      361.87      366.35     18.62 o
   4   0   2      530.77      588.88     22.72 o
   5   0   2       26.71       25.33      0.79 o
   6   0   2        1.29        3.01      0.64 o
   7   0   2       76.11       84.78      2.13 o
   8   0   2       46.91       43.18      3.20 o
   9   0   2       18.23       23.27      2.96 o
  10   0   2        0.06       -2.21      2.21 o
  11   0   2       14.24       12.10      3.44 o
 -12   1   2        0.30       -2.69      2.69 o
 -11   1   2        0.15        0.13      2.30 o
 -10   1   2       17.02       17.16      2.36 o
  -9   1   2       48.86       56.80      3.31 o
  -8   1   2       17.19       18.14      1.15 o
  -7   1   2      117.46      114.82      2.65 o
  -6   1   2        1.37        0.17      1.17 o
  -5   1   2      827.87      818.83     14.95 o
  -4   1   2       36.55       41.91      2.25 o
  -3   1   2      455.44      431.46      6.68 o
  -2   1   2      360.67      333.06      5.81 o
   0   1   2      510.07      454.03      5.40 o
   1   1   2      305.10      294.13      4.14 o
   2   1   2      218.90      229.20      5.92 o
   3   1   2     1858.01     1951.41     44.03 o
   4   1   2      428.14      496.39     21.35 o
   5   1   2        1.02        1.50      0.33 o
   6   1   2       12.29       10.52      0.50 o
   7   1   2        0.01        0.93      0.20 o
   8   1   2        2.66       -0.04      0.57 o
   9   1   2        3.97        4.77      2.91 o
  10   1   2        4.11        9.98      3.53 o
  11   1   2       67.86       68.85      6.54 o
 -12   2   2       20.39       25.70      3.93 o
 -11   2   2        5.50        6.17      2.05 o
 -10   2   2       12.52       11.46      3.14 o
  -9   2   2       68.23       67.56      4.00 o
  -8   2   2        1.10        1.58      0.77 o
  -7   2   2       49.16       38.40      3.31 o
  -6   2   2      227.50      238.95      4.65 o
  -5   2   2       38.87       43.91      1.52 o
  -4   2   2       51.39       56.68      1.22 o
  -3   2   2      155.50      137.35      3.40 o
  -2   2   2      504.57      476.65      6.68 o
  -1   2   2      317.19      309.72      3.76 o
   0   2   2     2737.37     2534.21     46.67 o
   1   2   2        0.95        2.07      0.31 o
   2   2   2       48.32       44.13      1.41 o
   3   2   2      191.02      216.41      3.87 o
   4   2   2       97.84       86.94      5.34 o
   5   2   2       24.87       34.08      1.33 o
   6   2   2        0.35        2.19      1.70 o
   7   2   2       79.62       94.07      3.27 o
   8   2   2       14.19       11.70      1.06 o
   9   2   2       13.39       13.16      2.65 o
  10   2   2       12.71       11.22      3.71 o
 -12   3   2       10.11       21.60      4.86 o
 -11   3   2       25.98       22.05      2.14 o
 -10   3   2       31.24       31.74      2.02 o
  -9   3   2        6.57        5.98      1.79 o
  -8   3   2       22.19       18.14      1.02 o
  -7   3   2        0.72       -0.22      0.51 o
  -6   3   2        7.54        6.76      1.57 o
  -5   3   2      136.29      137.88      2.45 o
  -4   3   2       30.71       35.58      0.82 o
  -3   3   2        7.91        9.23      0.44 o
  -2   3   2        0.49        1.15      0.68 o
  -1   3   2       57.87       56.51      1.50 o
   0   3   2      412.76      416.97      4.71 o
   1   3   2       16.00       22.89      0.99 o
   2   3   2       15.81       17.65      0.51 o
   3   3   2      253.31      273.73      7.86 o
   4   3   2      106.71      125.34      3.31 o
   5   3   2       44.53       45.89      3.05 o
   6   3   2        1.25        3.00      0.88 o
   7   3   2        0.13        0.44      0.84 o
   8   3   2        2.50        0.53      0.93 o
   9   3   2        0.55       -3.00      3.00 o
  10   3   2        0.05        2.83      4.06 o
 -12   4   2        6.66        5.59      3.27 o
 -11   4   2       40.03       43.41      3.04 o
 -10   4   2       33.82       36.29      2.43 o
  -9   4   2       20.90       23.16      1.37 o
  -8   4   2       32.43       32.84      1.51 o
  -7   4   2        2.98        1.70      0.71 o
  -6   4   2        0.44        1.14      0.64 o
  -5   4   2        6.00        5.17      0.42 o
  -4   4   2      189.31      203.39      9.50 o
  -3   4   2      250.60      242.56      3.11 o
  -1   4   2     3271.72     3401.61    106.26 o
   0   4   2        1.76        2.83      0.46 o
   1   4   2      136.05      126.92      3.78 o
   2   4   2      264.28      270.63      7.02 o
   3   4   2      188.82      184.38      3.91 o
   4   4   2       87.58       94.15      2.20 o
   5   4   2        1.31        1.65      0.60 o
   6   4   2       20.52       17.40      1.28 o
   7   4   2        8.99       10.69      0.97 o
   8   4   2       18.39       18.81      1.77 o
   9   4   2        3.72       13.21      3.53 o
 -12   5   2       19.40       19.93      2.87 o
 -11   5   2       10.91       11.90      1.71 o
 -10   5   2        7.76        8.53      1.66 o
  -9   5   2      133.05      129.72      7.71 o
  -8   5   2       54.62       62.70      6.05 o
  -7   5   2        8.24        7.57      0.82 o
  -6   5   2       50.23       49.52      2.63 o
  -5   5   2        3.66        3.59      0.45 o
  -4   5   2      544.05      591.19     13.56 o
  -3   5   2       62.26       67.34      2.19 o
  -2   5   2       60.46       76.35      1.13 o
  -1   5   2      633.47      657.26     10.33 o
   0   5   2      335.39      326.38      3.78 o
   1   5   2       59.50       53.19      0.89 o
   2   5   2       53.40       49.67      0.95 o
   3   5   2        8.09       12.07      0.82 o
   4   5   2       62.12       58.87      3.97 o
   5   5   2       84.96       78.00      2.12 o
   6   5   2       33.11       31.80      1.85 o
   7   5   2        4.64        3.49      1.06 o
   8   5   2        0.08        1.72      1.99 o
   9   5   2       79.98       77.38      6.76 o
 -11   6   2      297.51      334.19     12.32 o
 -10   6   2      382.35      443.30     24.40 o
  -9   6   2        0.02       -1.41      1.41 o
  -8   6   2      159.58      174.75      6.01 o
  -7   6   2        0.12        1.11      0.93 o
  -6   6   2       25.62       23.87      1.05 o
  -5   6   2        0.00        0.30      0.91 o
  -4   6   2      215.07      283.46     21.09 o
  -3   6   2      723.72      782.98      8.80 o
  -2   6   2      186.02      199.27      4.20 o
  -1   6   2      217.35      223.39      3.20 o
   0   6   2        2.46        3.32      0.30 o
   1   6   2       67.43       62.77      1.24 o
   2   6   2       63.86       63.40      1.19 o
   3   6   2      445.82      433.04      5.97 o
   4   6   2      316.82      312.87      6.32 o
   5   6   2       46.41       42.94      2.10 o
   6   6   2        0.25        0.13      1.10 o
   7   6   2       11.93       13.25      1.46 o
   8   6   2        7.11        8.61      2.74 o
 -11   7   2       17.02       20.74      2.30 o
 -10   7   2      445.11      476.98     19.19 o
  -9   7   2       15.01       16.72      1.87 o
  -8   7   2        8.35        4.51      1.13 o
  -7   7   2       53.69       52.73      1.78 o
  -6   7   2      100.48       93.19      2.19 o
  -5   7   2        3.41        4.21      0.57 o
  -4   7   2       23.38       25.97      0.72 o
  -3   7   2      127.53      127.89      3.75 o
  -2   7   2       60.64       54.41      1.02 o
  -1   7   2       76.59       75.60      3.53 o
   0   7   2       36.08       35.93      0.82 o
   1   7   2       81.49       88.44      1.53 o
   2   7   2      142.51      141.39      2.91 o
   3   7   2      141.23      132.30      3.78 o
   4   7   2      389.96      383.19      7.55 o
   5   7   2        1.72        3.24      1.24 o
   6   7   2        5.48        7.12      1.20 o
   7   7   2       28.10       26.50      2.12 o
 -11   8   2      130.47      120.48      5.70 o
 -10   8   2       13.07       12.03      2.06 o
  -9   8   2       42.43       45.10      2.95 o
  -8   8   2        1.70        4.71      2.21 o
  -7   8   2       61.58       54.21      2.20 o
  -6   8   2       22.44       17.17      1.94 o
  -5   8   2       31.19       27.21      1.02 o
  -4   8   2      143.53      130.68      2.52 o
  -3   8   2       49.16       53.84      1.24 o
  -2   8   2       36.50       36.30      1.63 o
  -1   8   2       75.70       78.21      2.14 o
   0   8   2       63.10       65.52      1.94 o
   1   8   2      101.89      102.00      4.59 o
   2   8   2      227.43      219.17      3.89 o
   3   8   2       66.15       66.78      1.61 o
   4   8   2        0.11       -0.42      0.80 o
   5   8   2        4.03        3.49      0.84 o
   6   8   2        2.39        0.84      1.29 o
 -10   9   2       16.49       12.94      2.14 o
  -9   9   2       10.27       17.08      3.71 o
  -8   9   2       12.24       14.34      2.27 o
  -7   9   2       39.47       39.39      2.16 o
  -6   9   2       80.39       68.32      2.69 o
  -5   9   2      145.53      122.20      2.61 o
  -4   9   2       10.44       20.49      0.71 o
  -3   9   2       21.84       25.92      1.55 o
  -2   9   2        0.79        0.26      0.79 o
  -1   9   2       91.21       78.57      2.61 o
   0   9   2       41.51       41.62      1.55 o
   1   9   2        2.93        3.09      0.77 o
   2   9   2        6.44        5.54      1.28 o
   3   9   2        3.42        4.92      1.16 o
   4   9   2       26.91       30.69      2.31 o
   5   9   2       45.81       46.20      3.07 o
 -10  10   2        5.84        4.64      2.74 o
  -9  10   2        8.66        4.64      2.47 o
  -8  10   2       12.48       13.51      2.78 o
  -7  10   2        3.11        7.11      2.65 o
  -6  10   2       58.20       62.45      2.65 o
  -5  10   2        6.84        6.18      1.06 o
  -4  10   2       24.16       21.60      1.59 o
  -3  10   2        3.50        4.02      1.02 o
  -2  10   2       58.83       63.69      2.43 o
  -1  10   2        2.39        1.68      0.97 o
   0  10   2      134.85      137.06      5.90 o
   1  10   2      109.95      117.30      4.17 o
   2  10   2       25.42       31.52      2.58 o
   3  10   2        3.79        2.45      1.38 o
   4  10   2        0.10        1.55      1.36 o
  -9  11   2        7.44       11.79      3.14 o
  -8  11   2        0.12       -3.40      3.40 o
  -7  11   2        2.36        5.56      1.99 o
  -6  11   2        3.64        6.40      1.68 o
  -5  11   2        5.58        3.71      1.28 o
  -4  11   2       14.93       15.50      1.59 o
  -3  11   2        0.28        2.34      1.10 o
  -2  11   2       15.66       21.20      1.55 o
  -1  11   2       16.79       15.99      1.55 o
   0  11   2        3.35        3.05      1.10 o
   1  11   2        1.37        1.80      1.46 o
   2  11   2       25.62       27.34      2.66 o
   3  11   2       43.13       50.55      5.50 o
  -7  12   2        3.93        3.36      2.52 o
  -6  12   2       66.05       66.64      3.36 o
  -5  12   2       10.90        9.32      1.55 o
  -4  12   2        0.00        1.81      1.32 o
  -3  12   2        2.18        4.95      1.50 o
  -2  12   2       24.68       25.13      2.16 o
  -1  12   2       33.03       35.46      2.12 o
   0  12   2        9.47        5.30      2.25 o
   1  12   2        2.92        2.10      1.43 o
  -4  13   2        1.52       -0.49      1.85 o
  -3  13   2       17.38       24.82      2.43 o
   0 -14   3        5.72        4.06      2.47 o
   1 -14   3       12.24       11.79      2.03 o
   2 -14   3        0.78        3.71      2.34 o
   3 -14   3        3.68        0.79      1.77 o
   4 -14   3       28.95       37.85      3.40 o
   5 -14   3       42.04       38.06      2.37 o
  -2 -13   3        0.38        0.30      1.97 o
  -1 -13   3       38.33       43.16      2.21 o
   0 -13   3        4.16        6.09      1.50 o
   1 -13   3        3.24        1.15      1.19 o
   2 -13   3        2.85        0.49      1.10 o
   3 -13   3       74.06       79.47      3.01 o
   4 -13   3        4.36        5.30      1.13 o
   5 -13   3        3.21        7.29      2.43 o
   6 -13   3        0.07       -0.26      1.66 o
   7 -13   3        4.90        5.40      2.30 o
  -4 -12   3       14.63       17.07      2.22 o
  -3 -12   3        1.44        1.70      2.72 o
  -2 -12   3       11.81        7.43      1.04 o
  -1 -12   3        2.12        2.26      1.26 o
   0 -12   3        9.79       10.68      1.13 o
   1 -12   3       24.33       23.75      1.42 o
   2 -12   3        9.60        9.04      1.18 o
   3 -12   3        0.24        2.17      0.94 o
   4 -12   3       17.18       15.07      1.33 o
   5 -12   3      100.31      108.09      3.67 o
   6 -12   3       53.68       53.53      2.44 o
   7 -12   3       38.33       38.39      6.78 o
   8 -12   3       34.99       34.13      2.07 o
   9 -12   3       13.49       14.73      6.14 o
  -5 -11   3       53.87       56.47      5.21 o
  -4 -11   3       15.44       13.30      1.58 o
  -3 -11   3       16.70       16.12      1.86 o
  -2 -11   3        1.68        0.90      0.79 o
  -1 -11   3        1.97        2.06      0.88 o
   0 -11   3        1.68        2.04      3.09 o
   1 -11   3      142.30      146.01      3.68 o
   2 -11   3        0.15        0.27      0.85 o
   3 -11   3      143.13      149.54      4.31 o
   4 -11   3        0.10        1.06      1.30 o
   5 -11   3       59.39       57.45      3.69 o
   6 -11   3        0.00       -0.03      1.21 o
   7 -11   3        6.98        5.99      0.91 o
   8 -11   3       11.07       10.47      1.28 o
   9 -11   3        0.04       -0.14      3.07 o
  -6 -10   3        5.32        7.51      1.50 o
  -5 -10   3        1.69       -2.16      2.25 o
  -4 -10   3        6.66        6.14      1.06 o
  -3 -10   3       14.96       11.79      0.88 o
  -2 -10   3       49.99       60.23      2.50 o
  -1 -10   3      187.38      183.49      4.20 o
   0 -10   3      210.17      210.58      9.54 o
   1 -10   3      225.81      236.92      4.89 o
   2 -10   3        7.93        6.19      1.26 o
   3 -10   3       26.24       23.63      1.61 o
   4 -10   3       77.03       80.66      1.80 o
   5 -10   3       50.44       51.66      1.38 o
   6 -10   3       76.94       76.20      4.04 o
   7 -10   3       21.20       21.33      1.18 o
   8 -10   3       41.11       39.17      1.55 o
   9 -10   3        0.26        2.79      2.47 o
  10 -10   3       12.95       10.36      1.94 o
  -7  -9   3        0.88        1.45      1.79 o
  -6  -9   3        7.91        3.24      1.60 o
  -5  -9   3        0.09        0.84      1.01 o
  -4  -9   3       15.33       11.40      1.17 o
  -3  -9   3        6.86        5.99      1.06 o
  -2  -9   3        2.68        3.74      1.17 o
  -1  -9   3      191.99      200.00      3.41 o
   0  -9   3      168.04      156.80      6.65 o
   1  -9   3      200.16      197.81     11.20 o
   2  -9   3      377.48      375.44      7.40 o
   3  -9   3      364.10      362.87      7.11 o
   4  -9   3      287.95      290.36      4.86 o
   5  -9   3       38.17       43.28      4.95 o
   6  -9   3        6.81        5.32      0.65 o
   7  -9   3       58.32       54.11      1.53 o
   8  -9   3       51.85       56.31      2.34 o
   9  -9   3        6.03        6.85      5.41 o
  10  -9   3        7.06        6.21      2.21 o
  -8  -8   3        2.81        3.93      2.16 o
  -7  -8   3        2.63        2.16      2.56 o
  -6  -8   3       14.86       15.41      2.61 o
  -5  -8   3        0.93        2.42      0.68 o
  -4  -8   3       38.51       31.91      1.48 o
  -3  -8   3        9.26        6.45      0.55 o
  -2  -8   3        6.33        5.68      1.79 o
  -1  -8   3       26.25       25.31      3.00 o
   0  -8   3        0.82        0.73      1.21 o
   1  -8   3        0.38        1.80      0.33 o
   2  -8   3       28.74       30.45      0.78 o
   3  -8   3      582.80      596.21      9.06 o
   4  -8   3       27.95       27.79      0.86 o
   5  -8   3       10.03       12.86      1.32 o
   6  -8   3      129.58      122.02      2.50 o
   7  -8   3       36.63       35.88      1.18 o
   8  -8   3       68.31       66.28      4.92 o
   9  -8   3      131.85      132.92      4.11 o
  10  -8   3        2.11        3.16      0.93 o
  11  -8   3       31.51       23.95      5.37 o
  -9  -7   3       10.80        8.97      3.44 o
  -8  -7   3        4.38        5.43      2.21 o
  -7  -7   3       20.36       16.03      2.47 o
  -6  -7   3      215.10      215.83      9.89 o
  -5  -7   3       92.26       90.81      2.57 o
  -4  -7   3        9.44       13.90      0.65 o
  -3  -7   3        0.22        0.71      0.51 o
  -2  -7   3       42.39       51.78      1.68 o
  -1  -7   3       41.08       44.34      1.03 o
   0  -7   3        0.67       -0.13      0.77 o
   1  -7   3       69.10       57.57      1.18 o
   2  -7   3       16.41       19.95      1.59 o
   3  -7   3       67.00       63.81      1.31 o
   4  -7   3      120.43      120.57      2.56 o
   5  -7   3       95.40       82.06      2.08 o
   6  -7   3       34.29       35.17      1.07 o
   7  -7   3        6.00        4.77      0.86 o
   8  -7   3       70.22       68.63      3.09 o
   9  -7   3       58.01       62.89      2.50 o
  10  -7   3        3.88        5.04      2.76 o
  11  -7   3       20.73       19.79      2.29 o
  -9  -6   3        2.38        6.36      2.61 o
  -8  -6   3       43.51       45.93      4.20 o
  -7  -6   3       50.80       53.53      3.97 o
  -6  -6   3        0.14        0.35      0.40 o
  -5  -6   3       12.73       13.35      0.72 o
  -4  -6   3        0.98        0.88      0.39 o
  -3  -6   3        1.43        1.99      0.93 o
  -2  -6   3        6.74        8.09      0.50 o
  -1  -6   3      493.08      543.48      8.51 o
   0  -6   3       20.32       27.43      0.86 o
   1  -6   3      100.91      125.03      6.07 o
   2  -6   3       43.41       38.56      1.66 o
   3  -6   3      500.77      510.70     10.02 o
   4  -6   3       10.31        8.33      1.28 o
   5  -6   3       13.05       14.65      1.06 o
   6  -6   3      254.33      241.04      4.74 o
   7  -6   3       67.96       70.08      2.52 o
   8  -6   3       37.91       43.15      1.84 o
   9  -6   3       87.27       90.73      3.12 o
  10  -6   3        0.03        0.59      0.91 o
  11  -6   3       14.92       15.71      2.31 o
 -10  -5   3        3.41        5.39      3.49 o
  -9  -5   3        3.33        5.96      3.49 o
  -8  -5   3        0.32        0.57      1.72 o
  -7  -5   3       30.94       31.84      1.32 o
  -6  -5   3      248.06      237.08     10.14 o
  -5  -5   3       28.81       28.24      3.67 o
  -4  -5   3      227.57      243.18      4.49 o
  -3  -5   3        0.13        1.94      0.46 o
  -2  -5   3       12.20       10.44      0.95 o
  -1  -5   3      143.19      149.14      2.91 o
   0  -5   3     1340.11     1371.39     22.74 o
   1  -5   3       22.17       17.91      1.68 o
   2  -5   3     1838.68     1811.02     57.19 o
   3  -5   3      437.06      496.76     11.86 o
   4  -5   3      115.55      129.93      5.68 o
   5  -5   3       91.28      102.09      2.47 o
   6  -5   3      451.39      454.01      9.94 o
   7  -5   3       84.39       85.32      3.21 o
   8  -5   3       40.41       42.28      4.92 o
   9  -5   3       15.13       13.24      1.88 o
  10  -5   3        5.35        4.65      1.02 o
  11  -5   3       34.82       33.58      8.72 o
 -10  -4   3       15.87       21.60      4.37 o
  -9  -4   3       64.12       61.39      5.39 o
  -8  -4   3      159.91      164.65      8.21 o
  -7  -4   3      167.93      166.51      4.27 o
  -6  -4   3       56.68       57.19      1.64 o
  -5  -4   3      197.06      201.87      3.79 o
  -4  -4   3      115.77       93.51      2.06 o
  -3  -4   3      218.94      217.65      3.48 o
  -2  -4   3     1306.95     1359.14     25.41 o
  -1  -4   3      438.23      420.74      6.60 o
   0  -4   3      467.49      478.70      7.95 o
   1  -4   3      268.10      281.17      9.27 o
   2  -4   3     1255.03     1217.30     39.77 o
   3  -4   3        3.02        0.36      1.04 o
   4  -4   3      528.40      571.72     13.71 o
   5  -4   3      636.96      631.68     24.71 o
   6  -4   3       37.11       39.86      1.53 o
   7  -4   3       28.27       25.06      2.16 o
   8  -4   3        0.15        1.89      1.22 o
   9  -4   3       21.13       24.46      2.23 o
  10  -4   3       58.65       58.71      4.75 o
  11  -4   3       11.78       11.17      3.09 o
 -11  -3   3      111.33      127.55      9.01 o
 -10  -3   3       61.96       76.63      6.45 o
  -9  -3   3      185.14      176.17     10.07 o
  -8  -3   3       33.10       28.75      1.68 o
  -7  -3   3      288.79      301.78      8.17 o
  -6  -3   3      182.36      170.46      4.17 o
  -5  -3   3       89.82      104.69      6.12 o
  -4  -3   3      838.41      819.69     16.67 o
  -3  -3   3      850.75      847.37     19.69 o
  -2  -3   3     1981.67     2011.39     32.79 o
  -1  -3   3       10.35       11.98      0.47 o
   0  -3   3      133.47      121.51      2.25 o
   1  -3   3      242.02      245.17      5.98 o
   2  -3   3     1871.45     1740.57     39.00 o
   4  -3   3       72.06       73.21      2.51 o
   5  -3   3      537.98      539.12     26.68 o
   6  -3   3       18.73       17.77      1.24 o
   7  -3   3      281.48      249.42      7.18 o
   8  -3   3       15.88       11.91      1.63 o
   9  -3   3        3.85        4.52      1.40 o
  10  -3   3        3.35        2.26      1.41 o
  11  -3   3        2.54        4.33      3.75 o
 -11  -2   3       70.20       66.38      6.18 o
 -10  -2   3       21.83       18.15      2.83 o
  -9  -2   3       75.35       80.78      5.61 o
  -8  -2   3      581.20      585.76     20.76 o
  -7  -2   3      320.45      312.96      7.18 o
  -6  -2   3      303.74      302.69      5.64 o
  -5  -2   3       52.55       45.24      1.17 o
  -4  -2   3      550.10      541.08      9.27 o
  -3  -2   3     1267.22     1247.94     44.05 o
  -2  -2   3      216.90      211.76      4.12 o
  -1  -2   3       83.91       81.14      3.75 o
   0  -2   3       25.67       22.46      0.71 o
   1  -2   3     1068.07     1027.89     38.86 o
   2  -2   3      960.06      882.93     22.46 o
   5  -2   3       45.50       47.90      5.81 o
   6  -2   3      122.74      123.48      5.74 o
   7  -2   3        0.28        0.57      1.92 o
   8  -2   3       42.72       42.34      2.25 o
   9  -2   3        0.06        1.29      1.55 o
  10  -2   3        0.35       -3.05      3.05 o
  11  -2   3        1.02        3.09      3.80 o
 -11  -1   3        2.45       -2.52      3.40 o
 -10  -1   3        4.24        2.78      1.46 o
  -9  -1   3       21.41       17.51      1.28 o
  -8  -1   3        4.32        3.36      0.57 o
  -7  -1   3      471.45      496.22     10.22 o
  -6  -1   3      807.96      829.62     16.05 o
  -5  -1   3       32.61       38.32      1.12 o
  -4  -1   3       52.26       42.57      1.11 o
  -3  -1   3        6.30        8.77      0.60 o
  -2  -1   3      725.41      752.21     24.80 o
   0  -1   3       12.86       18.24      1.10 o
   2  -1   3      368.22      353.30      9.67 o
   3  -1   3      206.18      205.92      6.80 o
   4  -1   3     2037.11     1916.09     62.27 o
   5  -1   3        0.03        1.92      1.44 o
   6  -1   3        0.01       -0.58      0.97 o
   7  -1   3        3.26        3.08      1.02 o
   8  -1   3       48.10       39.13      2.11 o
   9  -1   3        1.03        0.16      0.76 o
  10  -1   3       19.03       31.71      4.42 o
  11  -1   3        5.94        1.55      2.52 o
 -12   0   3       11.61       15.99      4.86 o
 -11   0   3       13.51        6.01      3.36 o
 -10   0   3       12.75       13.16      2.38 o
  -9   0   3        3.71        4.55      0.84 o
  -8   0   3       11.64        9.39      0.92 o
  -7   0   3       14.47       16.27      2.30 o
  -6   0   3      550.56      557.31     11.13 o
  -5   0   3      634.01      666.43     11.54 o
  -4   0   3       98.16       99.63      2.18 o
  -3   0   3       72.75       75.55      1.67 o
  -2   0   3      618.54      579.55     23.34 o
  -1   0   3     2251.05     2202.89     69.69 o
   0   0   3       15.22       12.34      0.45 o
   1   0   3       20.99       23.52      0.86 o
   2   0   3     2492.52     2376.92    144.77 o
   3   0   3      967.07      929.89     35.33 o
   4   0   3       20.34       24.87      2.58 o
   5   0   3       11.67       12.10      1.77 o
   6   0   3      184.70      203.79      6.40 o
   7   0   3       43.24       31.84      1.52 o
   8   0   3        6.54        5.96      0.78 o
   9   0   3       25.50       34.23      3.71 o
  10   0   3       43.85       38.86      4.50 o
  11   0   3        4.56        9.58      4.11 o
 -12   1   3        0.07        1.46      3.97 o
 -11   1   3       13.13       12.25      4.48 o
 -10   1   3       15.91       20.51      1.59 o
  -9   1   3       54.70       53.77      2.06 o
  -8   1   3        1.47        2.00      0.80 o
  -7   1   3        0.91       -0.22      0.93 o
  -6   1   3       23.59       34.45      3.38 o
  -5   1   3      417.62      440.26      7.90 o
  -4   1   3       86.24       78.54      1.54 o
  -3   1   3        7.90        6.01      0.50 o
  -2   1   3       52.63       66.01      1.43 o
  -1   1   3      227.93      227.30      9.34 o
   0   1   3      432.82      386.05      5.32 o
   1   1   3      388.98      344.82      4.85 o
   2   1   3      253.51      233.92      4.15 o
   3   1   3       13.25       12.98      1.17 o
   4   1   3       59.27       55.05      2.65 o
   5   1   3       29.58       31.90      1.59 o
   6   1   3       39.85       43.99      2.47 o
   7   1   3       96.07      107.45      3.40 o
   8   1   3        0.33        2.91      2.43 o
   9   1   3       10.13        6.54      2.43 o
  10   1   3        1.91        6.23      3.62 o
 -12   2   3        0.01       -2.47      2.91 o
 -11   2   3       10.03       11.76      6.60 o
 -10   2   3        4.31        5.67      1.74 o
  -9   2   3       18.51       17.03      2.76 o
  -8   2   3        0.06        2.15      1.00 o
  -7   2   3        3.52        4.33      0.69 o
  -6   2   3       11.26        9.62      2.56 o
  -5   2   3      145.38      153.20      2.73 o
  -4   2   3      399.89      409.00      6.43 o
  -3   2   3       78.34       66.55      1.34 o
  -2   2   3        5.72        7.58      0.45 o
  -1   2   3     1678.03     1639.10     21.28 o
   0   2   3        2.85        3.94      0.26 o
   1   2   3      721.78      731.75      9.08 o
   2   2   3        9.42       10.59      0.47 o
   3   2   3     1075.05     1085.13     25.57 o
   4   2   3      131.91      143.49      2.84 o
   5   2   3      117.60      129.03      3.25 o
   6   2   3       84.00       76.58      2.74 o
   7   2   3        2.09        6.54      0.88 o
   8   2   3        5.00        8.52      3.05 o
   9   2   3       11.90       16.47      3.18 o
  10   2   3        0.07       -3.09      3.97 o
 -12   3   3       31.97       31.69      2.65 o
 -11   3   3        1.78        1.20      2.03 o
 -10   3   3       22.73       27.40      2.16 o
  -9   3   3       77.32       77.23      2.98 o
  -8   3   3      288.20      273.47     14.77 o
  -7   3   3       60.18       61.20      1.61 o
  -6   3   3        7.28        9.74      0.64 o
  -5   3   3       30.68       33.81      0.86 o
  -4   3   3       40.66       40.73      0.93 o
  -3   3   3       29.55       26.65      1.17 o
  -2   3   3        4.66        4.18      0.73 o
  -1   3   3        6.98        9.27      0.36 o
   0   3   3        6.93        8.65      0.66 o
   1   3   3       22.30       23.36      1.63 o
   2   3   3       39.48       33.53      0.79 o
   3   3   3      203.02      211.36      3.66 o
   4   3   3       59.69       62.29      5.50 o
   5   3   3        1.61        2.78      0.73 o
   6   3   3        0.00        0.18      0.93 o
   7   3   3        0.10        2.65      0.97 o
   8   3   3       16.14       17.75      2.61 o
   9   3   3        1.30        0.26      3.36 o
 -12   4   3        7.96        6.37      2.01 o
 -11   4   3        0.17        0.28      1.62 o
 -10   4   3      286.79      326.06     10.01 o
  -9   4   3       28.67       24.11      1.46 o
  -8   4   3       24.29       24.90      1.25 o
  -7   4   3      393.77      383.55      6.71 o
  -6   4   3        1.15        2.09      0.46 o
  -5   4   3        5.60        7.19      0.49 o
  -4   4   3       10.58        9.07      0.57 o
  -3   4   3      126.59      101.84      1.61 o
  -2   4   3      796.50      824.54      9.13 o
  -1   4   3      171.59      186.73      2.67 o
   0   4   3      490.80      554.67      6.85 o
   1   4   3      258.57      235.65      3.04 o
   2   4   3     1069.26      997.20     26.41 o
   3   4   3      119.74      122.93      2.31 o
   4   4   3       58.85       55.02      3.03 o
   5   4   3        0.03       -0.56      0.62 o
   6   4   3        3.79        1.59      0.79 o
   7   4   3       21.36       11.97      1.37 o
   8   4   3       14.95       14.09      3.36 o
   9   4   3        6.95        6.36      2.74 o
 -12   5   3        0.35        2.63      2.45 o
 -11   5   3       19.97       23.57      2.36 o
 -10   5   3       70.25       73.14      3.53 o
  -9   5   3      147.76      145.44      6.29 o
  -8   5   3       19.05       14.84      1.15 o
  -7   5   3       70.82       67.98      3.53 o
  -6   5   3      174.64      163.67      8.33 o
  -5   5   3        4.04        3.67      0.79 o
  -4   5   3      233.10      240.33      3.70 o
  -3   5   3      186.11      176.19      2.80 o
  -2   5   3        6.27        6.53      0.38 o
  -1   5   3        3.45        5.77      0.33 o
   0   5   3        0.77        2.65      0.30 o
   1   5   3        0.98        2.65      0.66 o
   2   5   3      975.24      982.40     13.26 o
   3   5   3       49.11       48.05      1.90 o
   4   5   3       75.01       84.75      2.87 o
   5   5   3       15.85       14.66      1.28 o
   6   5   3        0.15       -0.35      0.79 o
   7   5   3        0.00        0.71      1.24 o
   8   5   3        0.01       -1.85      1.90 o
 -11   6   3       36.45       45.07      3.26 o
 -10   6   3      183.22      206.26      7.04 o
  -9   6   3      131.77      137.98      7.49 o
  -8   6   3      594.64      593.18     35.35 o
  -7   6   3       53.04       45.28      1.58 o
  -6   6   3      211.24      200.74      5.50 o
  -5   6   3        0.26        0.85      0.97 o
  -4   6   3       48.44       50.06      1.00 o
  -3   6   3        8.94        9.30      0.57 o
  -2   6   3      561.92      630.26      7.97 o
  -1   6   3      165.48      186.98      3.73 o
   0   6   3      238.57      228.11      4.20 o
   1   6   3      115.55      112.60      1.75 o
   2   6   3      884.96      859.16     13.13 o
   3   6   3       92.26       86.75      2.14 o
   4   6   3       51.80       45.27      1.48 o
   5   6   3       61.92       56.84      2.61 o
   6   6   3      159.46      172.42      5.70 o
   7   6   3        6.31        8.39      1.55 o
   8   6   3        1.54        1.32      2.21 o
 -11   7   3       65.01       71.64      4.50 o
 -10   7   3       28.13       27.77      2.36 o
  -9   7   3        0.00       -1.97      2.23 o
  -8   7   3      170.74      153.78      5.63 o
  -7   7   3      258.01      252.86      6.41 o
  -6   7   3       34.89       35.69      1.24 o
  -5   7   3        0.01        0.53      0.44 o
  -4   7   3        2.22        2.78      0.44 o
  -3   7   3        1.01        2.59      0.43 o
  -2   7   3      164.63      177.99      3.75 o
  -1   7   3       53.81       47.82      1.08 o
   0   7   3      228.61      227.11      3.59 o
   1   7   3      241.43      240.82      8.26 o
   2   7   3      396.97      399.34      6.48 o
   3   7   3       16.73       14.70      0.69 o
   4   7   3       80.97       88.13      4.13 o
   5   7   3       38.03       39.01      1.90 o
   6   7   3       55.85       56.32      2.96 o
   7   7   3       82.80       86.50      3.56 o
 -11   8   3        0.86        2.08      1.89 o
 -10   8   3       60.77       57.54      4.57 o
  -9   8   3        0.01        2.18      1.57 o
  -8   8   3       18.99       15.85      4.59 o
  -7   8   3        6.47        2.47      0.93 o
  -6   8   3       96.60       97.16      2.78 o
  -5   8   3       78.99       76.76      1.99 o
  -4   8   3        0.07        0.84      0.44 o
  -3   8   3       62.36       46.11      1.19 o
  -2   8   3       95.25       74.81      1.63 o
  -1   8   3       84.03       79.86      4.09 o
   0   8   3        0.83        0.42      0.82 o
   1   8   3       83.05       94.27      2.36 o
   2   8   3       25.28       29.93      3.16 o
   3   8   3       46.13       40.22      1.78 o
   4   8   3       20.41       19.69      1.41 o
   5   8   3       10.45        9.28      1.40 o
   6   8   3       14.32       12.40      2.34 o
 -10   9   3       56.92       61.23      6.91 o
  -9   9   3       12.35       13.47      2.25 o
  -8   9   3        1.67        2.69      1.32 o
  -7   9   3      165.50      165.66      5.17 o
  -6   9   3       30.82       35.77      1.59 o
  -5   9   3       14.17        8.30      0.71 o
  -4   9   3        2.71        0.49      0.49 o
  -3   9   3       13.06        5.83      0.44 o
  -2   9   3        0.99        0.18      0.88 o
  -1   9   3       11.66       12.41      1.24 o
   0   9   3       26.41       25.55      2.34 o
   1   9   3        1.61        0.63      0.72 o
   2   9   3       90.72       88.78      2.76 o
   3   9   3       11.83       14.09      1.61 o
   4   9   3        1.99        1.44      2.67 o
   5   9   3        2.07        0.15      1.31 o
  -9  10   3        7.85        5.52      3.36 o
  -8  10   3        1.70        2.47      2.30 o
  -7  10   3        4.69        4.15      1.85 o
  -6  10   3      167.70      170.17      6.14 o
  -5  10   3       16.64       20.76      1.63 o
  -4  10   3      105.12      112.66      3.75 o
  -3  10   3       12.19       13.60      1.24 o
  -2  10   3       45.13       40.81      1.99 o
  -1  10   3        0.34        1.15      0.88 o
   0  10   3      151.10      164.54      5.70 o
   1  10   3       11.35       13.33      2.87 o
   2  10   3       40.41       39.77      2.62 o
   3  10   3       38.47       35.89      4.04 o
  -8  11   3       30.22       39.92      3.09 o
  -7  11   3        7.01        8.44      2.16 o
  -6  11   3        0.02       -1.72      1.72 o
  -5  11   3       19.46       23.89      1.94 o
  -4  11   3       19.56       18.55      1.72 o
  -3  11   3        6.40        6.14      1.10 o
  -2  11   3        5.20        7.15      1.41 o
  -1  11   3       18.01       18.73      1.72 o
   0  11   3        7.18        6.12      1.10 o
   1  11   3       38.59       37.26      2.68 o
   2  11   3       12.21        9.67      1.96 o
  -6  12   3       47.44       44.56      3.31 o
  -5  12   3        0.71        0.57      1.50 o
  -4  12   3        3.77        4.81      1.41 o
  -3  12   3        1.77        1.32      1.50 o
  -2  12   3      121.06      129.71      4.90 o
  -1  12   3       10.96       12.54      1.55 o
   0 -14   4        1.94        2.56      1.68 o
   1 -14   4        3.13        5.39      2.12 o
   2 -14   4       24.82       25.20      5.79 o
   3 -14   4        4.90        3.50      1.26 o
   4 -14   4        6.34        5.99      2.54 o
   5 -14   4       11.73        7.35      2.45 o
   6 -14   4       59.39       63.76      3.06 o
  -3 -13   4        6.11        0.66      2.52 o
  -2 -13   4       19.65       22.23      1.83 o
  -1 -13   4       53.33       62.24      3.05 o
   0 -13   4        8.53        6.09      1.37 o
   1 -13   4        2.39        2.99      1.07 o
   2 -13   4        1.15        1.90      2.63 o
   3 -13   4        3.19        2.72      1.22 o
   4 -13   4       56.35       53.94      2.56 o
   5 -13   4        1.28        4.67      1.83 o
   6 -13   4        0.07        0.51      1.22 o
   7 -13   4       15.06       12.07      1.50 o
  -4 -12   4       27.59       32.52      2.79 o
  -3 -12   4      152.19      144.94      6.49 o
  -2 -12   4      278.89      317.73      8.35 o
  -1 -12   4        0.48       -0.86      0.86 o
   0 -12   4        0.85        0.93      0.78 o
   1 -12   4        9.46        8.16      1.02 o
   2 -12   4        2.96        2.70      1.04 o
   3 -12   4       32.70       32.00      1.81 o
   4 -12   4       63.15       64.27      4.59 o
   5 -12   4       66.85       69.19      2.79 o
   6 -12   4       83.62       88.10      4.50 o
   7 -12   4        0.09        0.31      0.87 o
   8 -12   4        0.52        3.81      1.94 o
  -5 -11   4        1.27        1.41      1.68 o
  -4 -11   4       17.48       21.24      2.52 o
  -3 -11   4      114.48      131.77      4.71 o
  -2 -11   4       86.14       82.75      4.66 o
  -1 -11   4        5.66        7.57      1.35 o
   0 -11   4       34.13       29.42      2.54 o
   1 -11   4       33.96       37.95      2.47 o
   2 -11   4       77.06       77.51      3.84 o
   3 -11   4      125.82      117.43      3.09 o
   4 -11   4       59.50       55.14      1.69 o
   5 -11   4      190.73      196.50      4.50 o
   6 -11   4        0.01        2.05      0.75 o
   7 -11   4        7.81        9.52      1.05 o
   8 -11   4        1.11        0.51      1.04 o
   9 -11   4       17.73       23.87      2.85 o
  -6 -10   4        7.27        4.06      1.99 o
  -5 -10   4       19.25       18.06      1.50 o
  -4 -10   4      123.82      119.41      3.31 o
  -3 -10   4      183.52      168.04      4.24 o
  -2 -10   4      202.25      209.15      3.85 o
  -1 -10   4       62.83       55.93      1.30 o
   0 -10   4       22.96       24.33      3.14 o
   1 -10   4      207.98      215.38      6.50 o
   2 -10   4      718.37      691.25     22.50 o
   3 -10   4      367.52      378.18      7.93 o
   4 -10   4        6.67        2.58      0.47 o
   5 -10   4       45.58       41.78      1.25 o
   6 -10   4       11.74       14.81      1.90 o
   7 -10   4        2.70        2.80      0.91 o
   8 -10   4        5.31        6.93      0.98 o
   9 -10   4       14.67       12.99      1.54 o
  10 -10   4        0.02        2.06      2.72 o
  -7  -9   4        1.00        0.54      1.77 o
  -6  -9   4       27.98       25.69      2.15 o
  -5  -9   4        3.10        5.00      1.19 o
  -4  -9   4       16.73       11.44      0.88 o
  -3  -9   4        0.59       -0.47      0.56 o
  -2  -9   4       18.68       14.50      0.74 o
  -1  -9   4        2.41        2.89      1.04 o
   0  -9   4       11.33        7.47      0.43 o
   1  -9   4       31.91       27.05      0.81 o
   2  -9   4      409.93      405.54      7.24 o
   3  -9   4     1164.45     1220.98     28.29 o
   4  -9   4       15.82       18.62      3.42 o
   5  -9   4       18.50       17.28      0.91 o
   6  -9   4       17.53       20.37      1.09 o
   7  -9   4      110.91      104.35      2.36 o
   8  -9   4      100.43       96.69      6.89 o
   9  -9   4       27.77       22.68      1.83 o
  10  -9   4       10.60        8.20      2.63 o
  -8  -8   4       10.04        5.43      2.30 o
  -7  -8   4       10.59        2.87      2.52 o
  -6  -8   4       38.10       41.34      3.53 o
  -5  -8   4        3.90        5.18      0.88 o
  -4  -8   4      106.73      106.59      5.34 o
  -3  -8   4       45.16       36.66      1.07 o
  -2  -8   4       25.33       28.99      1.04 o
  -1  -8   4       15.32       12.77      0.97 o
   0  -8   4      150.45      163.24      4.31 o
   1  -8   4       12.13       14.45      2.34 o
   2  -8   4      178.98      180.03      3.37 o
   3  -8   4       21.20       22.04      0.82 o
   4  -8   4       71.33       72.43      1.64 o
   5  -8   4      119.69      118.66      2.65 o
   6  -8   4      376.94      392.98      6.54 o
   7  -8   4       27.76       27.44      2.76 o
   8  -8   4        0.25        0.10      0.96 o
   9  -8   4       70.82       70.49      2.69 o
  10  -8   4       13.15       13.59      1.77 o
  11  -8   4        1.30        2.23      1.90 o
  -9  -7   4       42.02       32.55      4.06 o
  -8  -7   4        7.88        5.43      2.30 o
  -7  -7   4       43.57       38.07      3.71 o
  -6  -7   4       80.06       65.58      4.28 o
  -5  -7   4       16.56       13.31      1.28 o
  -4  -7   4        7.02        8.90      0.62 o
  -3  -7   4        1.18        1.30      0.57 o
  -2  -7   4       18.85       18.94      0.74 o
  -1  -7   4       19.11       16.30      0.66 o
   0  -7   4       76.65       92.93      2.80 o
   1  -7   4      956.70     1012.40     45.89 o
   2  -7   4       54.75       60.64      2.10 o
   3  -7   4      344.97      341.20      6.04 o
   4  -7   4       76.95       74.42      3.38 o
   5  -7   4        0.30        0.78      0.50 o
   6  -7   4      338.04      334.43      6.48 o
   7  -7   4      633.92      623.51     13.20 o
   8  -7   4        4.09        5.38      2.12 o
   9  -7   4        4.82        5.11      1.44 o
  10  -7   4        4.19        1.90      1.18 o
  11  -7   4       21.01       13.69      3.53 o
  -9  -6   4        4.37        5.48      2.96 o
  -8  -6   4        3.93        4.99      2.74 o
  -7  -6   4        5.70        6.14      1.68 o
  -6  -6   4      333.79      341.46      7.88 o
  -5  -6   4       90.15       88.71      2.34 o
  -4  -6   4        3.09        3.41      0.44 o
  -3  -6   4       78.70       84.65      3.53 o
  -2  -6   4       75.41       82.01      2.41 o
  -1  -6   4       15.77       15.24      1.24 o
   0  -6   4       36.53       41.11      3.49 o
   1  -6   4      339.53      376.69     15.59 o
   2  -6   4       13.65       12.70      0.95 o
   3  -6   4       11.00       16.01      2.30 o
   4  -6   4       55.89       66.28      2.44 o
   5  -6   4       10.09       10.38      2.30 o
   6  -6   4        1.03        2.85      0.64 o
   7  -6   4        2.23        2.66      1.26 o
   8  -6   4        3.28        5.41      2.37 o
   9  -6   4        1.20        0.09      1.22 o
  10  -6   4        1.02        3.92      2.11 o
  11  -6   4        0.47       -0.01      1.79 o
 -10  -5   4       42.01       38.95      4.77 o
  -9  -5   4       70.05       64.83      5.34 o
  -8  -5   4      131.67      149.50      8.08 o
  -7  -5   4       41.27       34.48      1.59 o
  -6  -5   4      194.23      188.11      4.69 o
  -5  -5   4       47.83       42.62      1.35 o
  -4  -5   4       49.68       55.21      1.22 o
  -3  -5   4      170.74      179.95      4.09 o
  -2  -5   4       12.05       11.06      1.04 o
  -1  -5   4      114.30      138.87      2.76 o
   0  -5   4       96.16       93.20      1.83 o
   1  -5   4        4.78        7.79      0.62 o
   3  -5   4      328.84      337.49      8.48 o
   4  -5   4       62.18       58.96      2.96 o
   5  -5   4       85.25       99.10      2.41 o
   6  -5   4      144.40      141.67      5.56 o
   7  -5   4        3.38        6.87      1.88 o
   8  -5   4      157.13      158.82     13.85 o
   9  -5   4        0.84        2.86      1.75 o
  10  -5   4        2.04        0.05      2.78 o
  11  -5   4        8.87        6.93      1.67 o
 -10  -4   4       26.20       29.99      3.93 o
  -9  -4   4       14.75       17.84      3.44 o
  -8  -4   4      165.12      173.39      8.08 o
  -7  -4   4       35.67       37.48      3.75 o
  -6  -4   4      454.26      445.56      8.37 o
  -5  -4   4       21.59       20.71      0.84 o
  -4  -4   4       11.02       14.08      0.55 o
  -3  -4   4      222.06      237.90      3.88 o
  -2  -4   4      509.00      487.91     11.48 o
  -1  -4   4       43.46       46.17      1.50 o
   0  -4   4        0.74        1.32      0.33 o
   1  -4   4        3.33        3.29      1.08 o
   3  -4   4        1.16        0.01      0.83 o
   4  -4   4      475.90      457.95     19.43 o
   5  -4   4       50.24       47.74      2.14 o
   6  -4   4      315.42      351.82     15.02 o
   7  -4   4       27.80       22.21      2.47 o
   8  -4   4       26.47       30.04      3.91 o
   9  -4   4       32.45       32.69      2.45 o
  10  -4   4        4.22        1.13      1.41 o
  11  -4   4        0.32        2.38      2.78 o
 -11  -3   4        0.08        0.71      2.52 o
 -10  -3   4        0.90        1.59      3.53 o
  -9  -3   4       36.86       42.84      4.06 o
  -8  -3   4        2.52        1.59      0.97 o
  -7  -3   4      499.45      528.74     35.16 o
  -6  -3   4      437.33      422.67      7.75 o
  -5  -3   4        4.46        5.09      1.37 o
  -4  -3   4       10.39       10.34      1.77 o
  -3  -3   4      255.21      255.00      4.90 o
  -2  -3   4        5.15        2.91      0.37 o
  -1  -3   4        7.07        6.29      0.51 o
   0  -3   4     2138.45     2099.81     67.00 o
   1  -3   4        6.26        8.20      0.78 o
   2  -3   4     1497.22     1498.54     35.32 o
   3  -3   4     1377.03     1307.39     63.40 o
   4  -3   4        6.75        3.86      2.14 o
   5  -3   4     1225.24     1158.13     38.42 o
   6  -3   4     1041.41      999.08     40.26 o
   7  -3   4       92.54      103.56      9.58 o
   8  -3   4       55.95       44.95      3.71 o
   9  -3   4       26.73       32.21      5.87 o
  10  -3   4       53.38       67.67      8.55 o
  11  -3   4       19.68       21.20      4.90 o
 -11  -2   4       14.08       14.57      4.20 o
 -10  -2   4        0.74        0.40      2.34 o
  -9  -2   4       11.54       17.45      4.46 o
  -8  -2   4       11.54       10.58      1.99 o
  -7  -2   4     1242.41     1216.96     41.38 o
  -6  -2   4      368.83      346.32      6.42 o
  -5  -2   4        7.32        3.73      0.60 o
  -4  -2   4       66.35       66.99      1.68 o
  -2  -2   4        0.71        0.10      0.28 o
  -1  -2   4     1348.07     1330.76     19.05 o
   0  -2   4      785.57      756.75     14.14 o
   1  -2   4       83.32       83.58      2.41 o
   2  -2   4      123.33      119.98      5.34 o
   3  -2   4      310.56      307.27     17.73 o
   4  -2   4       50.47       53.11      3.25 o
   5  -2   4      971.93      951.75     32.46 o
   6  -2   4      629.11      647.60     18.48 o
   7  -2   4      314.46      325.65     20.16 o
   8  -2   4       21.91       22.65      2.10 o
   9  -2   4       16.41       17.98      5.10 o
  10  -2   4        1.96        1.50      2.56 o
  11  -2   4       68.92       71.55      6.18 o
 -11  -1   4        0.03        5.79      3.75 o
 -10  -1   4       31.86       31.99      1.91 o
  -9  -1   4       42.77       42.52      2.10 o
  -8  -1   4        2.18        2.43      0.64 o
  -7  -1   4       17.01       24.01      1.44 o
  -6  -1   4        7.11        6.20      1.02 o
  -5  -1   4       32.13       32.20      1.06 o
  -4  -1   4     1219.03     1264.06     23.92 o
  -3  -1   4      142.16      137.21      2.67 o
  -2  -1   4      145.35      145.20      2.78 o
  -1  -1   4     1260.87     1263.52     38.38 o
   0  -1   4      337.41      344.84      6.94 o
   1  -1   4        7.92       10.40      1.61 o
   2  -1   4        3.35        2.93      0.71 o
   3  -1   4      835.48      831.99     20.36 o
   4  -1   4      125.31      104.55      8.57 o
   5  -1   4       33.63       34.38      1.95 o
   6  -1   4       21.13       15.55      2.78 o
   7  -1   4       51.99       40.90      3.31 o
   8  -1   4       19.51       20.42      1.51 o
   9  -1   4       32.63       36.13      3.71 o
  10  -1   4       42.30       49.55      5.56 o
 -12   0   4        0.44        8.35      3.27 o
 -11   0   4        0.76       -0.75      3.40 o
 -10   0   4        0.01        0.86      0.79 o
  -9   0   4      179.75      173.10     16.16 o
  -8   0   4        0.83       -0.19      0.74 o
  -7   0   4      561.22      575.92     19.54 o
  -6   0   4        8.17        9.68      0.75 o
  -5   0   4       86.35      102.55      4.70 o
  -4   0   4       32.74       41.74      1.25 o
  -2   0   4     1101.75     1158.17     21.60 o
  -1   0   4        3.33        3.05      0.46 o
   0   0   4      193.97      183.48      2.87 o
   1   0   4      159.94      169.79      3.10 o
   2   0   4       12.88       19.24      0.66 o
   3   0   4        1.01        1.59      0.38 o
   4   0   4       22.70       26.77      1.60 o
   5   0   4       35.94       37.95      2.01 o
   6   0   4       38.54       45.84      3.31 o
   7   0   4        0.80        0.96      0.91 o
   8   0   4       54.49       48.88      6.69 o
   9   0   4        5.64        9.63      3.27 o
  10   0   4       11.66       16.92      3.27 o
 -12   1   4        6.21       -1.63      3.84 o
 -11   1   4       18.93       20.22      1.99 o
 -10   1   4       31.35       30.22      4.62 o
  -9   1   4       21.13       20.22      2.34 o
  -8   1   4        8.81        5.62      0.94 o
  -7   1   4       40.75       35.33      1.48 o
  -6   1   4       17.02       24.27      1.21 o
  -5   1   4       32.84       39.97      0.99 o
  -4   1   4       53.95       59.46      1.52 o
  -3   1   4        3.45        6.71      0.60 o
  -2   1   4      181.09      189.80      2.84 o
  -1   1   4      365.00      352.77      4.93 o
   0   1   4       29.85       34.20      0.64 o
   1   1   4      158.95      156.98      2.62 o
   2   1   4      136.75      152.03      6.09 o
   3   1   4        3.33        1.95      0.93 o
   4   1   4      309.50      320.91      6.76 o
   5   1   4      108.07      100.66      4.90 o
   6   1   4      191.04      205.17      4.46 o
   7   1   4        4.30        2.49      1.32 o
   8   1   4        9.46       11.92      2.96 o
   9   1   4       43.66       38.51      4.42 o
  10   1   4        9.16        1.32      2.56 o
 -12   2   4       30.36       36.79      4.50 o
 -11   2   4        1.42        1.80      2.08 o
 -10   2   4        9.86       11.57      2.58 o
  -9   2   4        0.26        0.53      1.41 o
  -8   2   4       13.96       13.54      1.22 o
  -7   2   4        5.75        5.90      0.79 o
  -6   2   4       25.59       27.98      0.87 o
  -5   2   4        0.20        0.10      0.37 o
  -4   2   4      152.93      144.13      2.60 o
  -3   2   4       29.75       22.98      0.74 o
  -2   2   4       25.88       23.88      0.54 o
  -1   2   4     1138.96     1186.59     14.33 o
   0   2   4      100.04       98.24      1.49 o
   1   2   4      146.31      157.90      2.08 o
   2   2   4       23.68       25.12      0.65 o
   3   2   4      539.01      529.09     24.27 o
   4   2   4       88.70       92.46      1.96 o
   5   2   4        0.06        0.40      0.86 o
   6   2   4        2.55        2.56      0.88 o
   7   2   4        0.05        2.08      0.79 o
   8   2   4        0.34        6.80      3.09 o
   9   2   4       28.99       30.74      3.97 o
 -12   3   4        6.55        7.82      6.32 o
 -11   3   4        2.20       -0.94      3.44 o
 -10   3   4       19.09       20.35      2.21 o
  -9   3   4        1.95        2.05      0.81 o
  -8   3   4       63.45       68.24      2.20 o
  -7   3   4        7.59        7.62      0.74 o
  -6   3   4       10.68       10.09      0.68 o
  -5   3   4       82.90       71.89      1.90 o
  -4   3   4        1.03        1.03      0.44 o
  -3   3   4      279.61      317.50      4.61 o
  -2   3   4      500.62      506.02      6.15 o
  -1   3   4       54.90       69.73      1.08 o
   0   3   4      719.94      689.21      8.18 o
   1   3   4       55.19       57.01      0.98 o
   2   3   4      365.22      366.50     12.74 o
   3   3   4       47.26       43.54      2.05 o
   4   3   4        3.44        2.90      0.51 o
   5   3   4        4.92        5.34      1.10 o
   6   3   4       22.10       30.92      1.72 o
   7   3   4        6.23        5.39      1.10 o
   8   3   4       14.33       14.35      2.87 o
   9   3   4       11.59       22.92      4.42 o
 -12   4   4        4.79        2.15      2.05 o
 -11   4   4       13.26       10.87      2.03 o
 -10   4   4        1.15        2.11      2.83 o
  -9   4   4      167.06      168.36      4.42 o
  -8   4   4        0.85        1.22      0.85 o
  -7   4   4       69.79       62.59      2.91 o
  -6   4   4       13.86       13.78      1.15 o
  -5   4   4      181.61      166.12      5.01 o
  -4   4   4      121.39      116.57      2.72 o
  -3   4   4       33.72       36.52      0.83 o
  -2   4   4      291.39      312.59      4.24 o
  -1   4   4      169.95      199.38      5.87 o
   0   4   4      181.87      177.07      5.19 o
   1   4   4       20.31       20.63      0.56 o
   2   4   4        0.31        0.74      0.51 o
   3   4   4       50.06       49.09      1.27 o
   4   4   4       42.72       42.03      1.14 o
   5   4   4       17.79       19.83      1.59 o
   6   4   4        0.00        2.30      1.19 o
   7   4   4        6.34        8.52      1.10 o
   8   4   4        0.15       -2.61      2.87 o
 -11   5   4       30.61       28.48      6.69 o
 -10   5   4       75.57       72.73      8.92 o
  -9   5   4      158.47      156.70     14.84 o
  -8   5   4      128.22      124.31     12.17 o
  -7   5   4      241.08      240.70      4.46 o
  -6   5   4      187.64      167.33      4.73 o
  -5   5   4       10.52       10.35      1.06 o
  -4   5   4        7.39        8.54      0.79 o
  -3   5   4      716.11      756.54     12.70 o
  -2   5   4      308.57      348.51      9.96 o
  -1   5   4       57.93       69.62      1.12 o
   0   5   4       51.73       49.32      0.92 o
   1   5   4       82.55       78.49      1.32 o
   2   5   4      523.71      495.46      6.58 o
   3   5   4      117.69      120.02      2.23 o
   4   5   4       12.96       14.49      1.05 o
   5   5   4        8.10        8.30      1.24 o
   6   5   4       10.04       11.75      1.37 o
   7   5   4        0.03        0.18      1.32 o
   8   5   4        1.09       -2.87      2.87 o
 -11   6   4       98.40       95.20      7.22 o
 -10   6   4        1.46        3.11      1.69 o
  -9   6   4        1.19        2.52      1.77 o
  -8   6   4       57.65       52.63      4.20 o
  -7   6   4      216.55      202.72      9.08 o
  -6   6   4      159.67      156.17      3.44 o
  -5   6   4      210.34      196.26      8.30 o
  -4   6   4        7.99       10.23      0.86 o
  -3   6   4        5.77        4.07      1.28 o
  -2   6   4      104.10      110.56      3.14 o
  -1   6   4      180.81      187.93      3.29 o
   0   6   4       43.80       46.26      0.95 o
   1   6   4       12.49       13.09      0.61 o
   2   6   4      115.85      122.79      3.97 o
   3   6   4       74.09       76.23      1.66 o
   4   6   4      174.58      182.92      4.10 o
   5   6   4        6.75        8.64      1.16 o
   6   6   4        0.17        0.44      1.02 o
   7   6   4       17.99       17.31      2.83 o
 -11   7   4        1.42       -2.11      2.11 o
 -10   7   4        3.20        5.81      1.64 o
  -9   7   4       41.92       38.05      2.65 o
  -8   7   4       14.49       11.81      1.23 o
  -7   7   4       57.81       52.42      1.68 o
  -6   7   4       95.70       88.55      2.34 o
  -5   7   4       13.73       18.81      0.97 o
  -4   7   4       76.59       77.86      1.81 o
  -3   7   4       86.25       83.12      1.68 o
  -2   7   4       30.87       37.62      3.86 o
  -1   7   4        3.13        1.68      0.36 o
   0   7   4       11.16        8.22      0.77 o
   1   7   4      104.99       98.35      1.89 o
   2   7   4      350.47      352.47      6.00 o
   3   7   4      128.12      129.21      2.69 o
   4   7   4        9.97        9.60      1.59 o
   5   7   4       65.39       72.72      3.01 o
   6   7   4       43.61       51.08      3.11 o
 -10   8   4        9.32       10.16      2.18 o
  -9   8   4       44.18       50.79      2.87 o
  -8   8   4        0.19       -0.09      1.02 o
  -7   8   4       35.28       31.67      1.99 o
  -6   8   4        1.15        2.69      0.79 o
  -5   8   4       30.07       22.08      1.06 o
  -4   8   4        2.21        1.50      0.49 o
  -3   8   4        0.09        1.24      0.44 o
  -2   8   4       88.60       79.41      1.72 o
  -1   8   4      209.79      205.19      3.84 o
   0   8   4       46.30       39.51      1.08 o
   1   8   4       18.81       18.71      2.12 o
   2   8   4       18.70       16.70      1.02 o
   3   8   4        3.43        2.88      1.02 o
   4   8   4        0.16       -0.40      1.21 o
   5   8   4        3.55        2.02      1.61 o
 -10   9   4       44.89       49.60      4.95 o
  -9   9   4        2.90        2.21      1.99 o
  -8   9   4        0.54        1.72      1.32 o
  -7   9   4       29.80       28.93      1.68 o
  -6   9   4       20.62       14.09      1.28 o
  -5   9   4       11.77        9.94      0.88 o
  -4   9   4        6.09        3.89      0.66 o
  -3   9   4       24.83       27.87      1.59 o
  -2   9   4       27.62       25.75      1.50 o
  -1   9   4        0.63        1.37      0.75 o
   0   9   4       13.77       14.05      1.12 o
   1   9   4       27.77       30.81      1.51 o
   2   9   4       10.97       13.58      1.98 o
   3   9   4        8.92        9.31      1.65 o
   4   9   4       11.71       14.78      1.85 o
  -9  10   4       93.09       87.36      7.15 o
  -8  10   4        2.00        5.03      2.03 o
  -7  10   4        2.40        2.12      1.85 o
  -6  10   4       10.58       11.66      1.99 o
  -5  10   4        0.22       -0.40      1.24 o
  -4  10   4       38.80       37.54      2.08 o
  -3  10   4        4.37        6.54      1.19 o
  -2  10   4        3.55        3.22      1.24 o
  -1  10   4        8.35        9.80      1.28 o
   0  10   4       34.11       32.55      4.90 o
   1  10   4        6.89        7.47      3.31 o
   2  10   4       48.42       44.40      3.16 o
   3  10   4        0.96        1.61      1.65 o
  -7  11   4        0.14       -0.40      1.85 o
  -6  11   4        0.92        0.66      1.72 o
  -5  11   4        2.76        1.81      1.50 o
  -4  11   4        2.08        2.43      1.46 o
  -3  11   4       17.84       17.09      1.63 o
  -2  11   4        5.57        5.52      1.41 o
  -1  11   4       12.81       11.75      1.46 o
   0  11   4       15.19       14.22      3.44 o
   1  11   4       13.05       11.26      1.63 o
  -4  12   4        5.82        7.15      1.72 o
  -3  12   4       20.72       24.16      1.90 o
   0 -14   5        2.28        1.37      1.72 o
   1 -14   5        0.02       -0.47      0.93 o
   2 -14   5       26.74       25.68      2.05 o
   3 -14   5        5.26        6.50      1.90 o
   4 -14   5        3.79        4.52      1.21 o
   5 -14   5        2.90        5.64      1.46 o
  -3 -13   5        1.02        1.63      1.43 o
  -2 -13   5       29.88       29.17      1.98 o
  -1 -13   5        9.61       10.83      2.67 o
   0 -13   5        0.50        1.43      1.09 o
   1 -13   5        0.98        0.55      1.00 o
   2 -13   5        0.10       -0.35      2.56 o
   3 -13   5        0.02        0.13      0.96 o
   4 -13   5        1.79        2.18      1.02 o
   5 -13   5        5.09        2.61      1.22 o
   6 -13   5       23.96       25.50      1.94 o
   7 -13   5        0.16        0.51      2.41 o
  -4 -12   5        0.17       -0.62      2.52 o
  -3 -12   5        1.58        0.84      1.59 o
  -2 -12   5        3.37        1.89      2.50 o
  -1 -12   5       18.39       17.59      1.38 o
   0 -12   5        0.30       -0.95      1.08 o
   1 -12   5        0.76        2.32      1.11 o
   2 -12   5       22.05       23.29      2.67 o
   3 -12   5        0.03        0.85      0.87 o
   4 -12   5        0.09        0.42      2.36 o
   5 -12   5       19.99       15.43      1.58 o
   6 -12   5      124.58      140.30      5.39 o
   7 -12   5       35.42       34.64      2.05 o
   8 -12   5        0.42        1.28      1.81 o
  -6 -11   5        1.15        5.12      1.85 o
  -5 -11   5       10.05       14.09      2.87 o
  -4 -11   5        0.53        3.71      2.30 o
  -3 -11   5       84.37       97.21      3.93 o
  -2 -11   5       14.60       12.10      4.64 o
  -1 -11   5       10.81       12.15      1.18 o
   0 -11   5       11.06       11.88      1.13 o
   1 -11   5       21.10       20.72      5.01 o
   2 -11   5       11.09        9.35      0.68 o
   3 -11   5      155.20      163.39      6.87 o
   4 -11   5      131.71      139.55      4.17 o
   5 -11   5      196.75      220.31      5.10 o
   6 -11   5       12.86       13.64      1.11 o
   7 -11   5       74.41       74.84      6.91 o
   8 -11   5        2.36        1.38      1.36 o
   9 -11   5        9.06       11.21      1.60 o
  -7 -10   5        3.38        6.40      2.25 o
  -6 -10   5        0.02        2.69      1.63 o
  -5 -10   5       14.29       11.48      1.37 o
  -4 -10   5        0.58        0.79      0.66 o
  -3 -10   5       18.31       14.84      0.95 o
  -2 -10   5       74.13       66.83      1.68 o
  -1 -10   5        1.67        0.36      0.39 o
   0 -10   5       10.54       11.82      1.10 o
   1 -10   5       25.80       27.24      0.91 o
   2 -10   5        3.14        5.17      2.78 o
   3 -10   5       58.61       56.71      2.67 o
   4 -10   5       70.47       76.51      1.99 o
   5 -10   5      283.86      293.97      5.76 o
   6 -10   5        2.66        0.44      0.60 o
   7 -10   5        6.96        5.34      0.80 o
   8 -10   5        3.45        4.37      1.63 o
   9 -10   5        6.38        8.14      1.43 o
  10 -10   5       34.55       40.03      2.50 o
  -7  -9   5        2.89        4.84      1.52 o
  -6  -9   5        0.73        0.54      0.83 o
  -5  -9   5        0.61        2.08      0.97 o
  -4  -9   5       59.35       49.73      1.81 o
  -3  -9   5      293.04      298.07      5.98 o
  -2  -9   5      214.65      183.27     10.22 o
  -1  -9   5       63.02       59.88      2.58 o
   0  -9   5        0.02        1.26      0.42 o
   1  -9   5      381.08      381.69      9.76 o
   2  -9   5      158.31      162.49      3.26 o
   3  -9   5       70.73       69.85      4.04 o
   4  -9   5       23.78       22.09      1.15 o
   5  -9   5       20.24       13.54      0.78 o
   6  -9   5      128.88      119.21      2.58 o
   7  -9   5       20.88       16.94      1.09 o
   8  -9   5       12.75       18.12      4.57 o
   9  -9   5        9.91       15.81      1.72 o
  10  -9   5       43.12       39.73      2.49 o
  -8  -8   5       22.91       32.81      4.24 o
  -7  -8   5        0.25       -2.43      2.43 o
  -6  -8   5        0.20        3.31      2.12 o
  -5  -8   5       46.46       38.65      3.07 o
  -4  -8   5      235.89      207.91      3.59 o
  -3  -8   5        7.74        6.03      0.57 o
  -2  -8   5        8.55        9.16      0.68 o
  -1  -8   5       37.69       39.91      1.39 o
   0  -8   5      149.64      155.87      3.00 o
   1  -8   5       78.55       75.32      2.05 o
   2  -8   5       43.98       47.70      1.79 o
   3  -8   5       71.80       68.60      1.69 o
   4  -8   5        6.67       10.41      0.80 o
   5  -8   5        2.36        1.86      0.61 o
   6  -8   5      103.67      102.77      2.97 o
   7  -8   5      256.56      259.27      5.42 o
   8  -8   5       80.78       80.04      2.83 o
   9  -8   5        7.40       10.26      2.63 o
  10  -8   5       15.74       16.50      1.55 o
  -9  -7   5        6.23        5.30      2.56 o
  -8  -7   5       25.18       24.69      3.31 o
  -7  -7   5       23.45       28.75      3.27 o
  -6  -7   5       39.94       32.68      3.14 o
  -5  -7   5        0.02       -0.39      0.88 o
  -4  -7   5       53.25       54.49      1.25 o
  -3  -7   5        0.07        0.46      0.99 o
  -2  -7   5        0.96        2.51      1.24 o
  -1  -7   5      146.16      164.32      2.93 o
   0  -7   5       28.40       31.00      0.84 o
   1  -7   5        1.49        5.38      0.57 o
   2  -7   5      340.49      327.70     10.27 o
   3  -7   5      677.42      680.77     13.19 o
   4  -7   5       72.66       67.22      6.09 o
   5  -7   5       24.92       29.64      1.79 o
   6  -7   5      236.63      213.45      5.02 o
   7  -7   5       89.40       86.29      2.53 o
   8  -7   5      152.47      154.91      6.21 o
   9  -7   5       39.57       40.53      6.12 o
  10  -7   5        1.15        3.42      1.83 o
  11  -7   5        2.04        1.71      2.65 o
  -9  -6   5        0.06        3.44      3.18 o
  -8  -6   5        0.44        5.08      2.87 o
  -7  -6   5        2.11        3.53      2.61 o
  -6  -6   5        9.53        7.42      0.78 o
  -5  -6   5       93.35       86.48      2.01 o
  -4  -6   5       18.22       20.84      1.04 o
  -3  -6   5        0.26        0.44      0.42 o
  -2  -6   5        0.08        1.34      1.02 o
  -1  -6   5        3.45       15.09      2.65 o
   0  -6   5       48.94       42.06      1.26 o
   1  -6   5        0.01        1.37      0.91 o
   2  -6   5        4.01        3.74      0.52 o
   3  -6   5       12.92        9.52      1.04 o
   4  -6   5       47.92       53.95      2.09 o
   5  -6   5       55.56       60.60      1.83 o
   6  -6   5      352.16      334.41     24.89 o
   7  -6   5       69.63       58.83      4.02 o
   8  -6   5       20.28       20.08      2.19 o
   9  -6   5        6.61        2.52      1.92 o
  10  -6   5       13.84        9.54      6.65 o
  11  -6   5        6.47        2.59      2.25 o
 -10  -5   5       12.37        8.92      3.53 o
  -9  -5   5       15.09       15.63      3.44 o
  -8  -5   5        0.08       -2.56      2.56 o
  -7  -5   5       48.37       42.46      1.77 o
  -6  -5   5      335.93      335.28      7.46 o
  -5  -5   5        4.44        2.68      0.73 o
  -4  -5   5       41.72       48.96      1.06 o
  -3  -5   5        0.81        0.57      0.41 o
  -2  -5   5      283.52      291.59      6.05 o
  -1  -5   5       44.37       56.68      2.87 o
   0  -5   5      599.20      613.32     10.19 o
   1  -5   5        9.98        7.85      0.55 o
   2  -5   5        3.44        6.91      0.57 o
   3  -5   5        7.50        5.96      1.15 o
   4  -5   5       83.79       81.20      6.23 o
   5  -5   5        0.47       -0.59      0.78 o
   6  -5   5      151.78      138.63      6.67 o
   7  -5   5        7.23        1.77      1.68 o
   8  -5   5       10.78        5.88      2.10 o
   9  -5   5        6.60       10.06      1.86 o
  10  -5   5       12.67       14.59      2.02 o
  11  -5   5        0.43       -1.19      2.52 o
 -10  -4   5       10.47        3.97      2.56 o
  -9  -4   5       44.16       35.99      4.15 o
  -8  -4   5        9.41        7.46      1.36 o
  -7  -4   5       48.01       53.10      1.84 o
  -6  -4   5      430.08      424.68      9.18 o
  -5  -4   5      305.53      291.79      5.21 o
  -4  -4   5       10.38       11.83      0.91 o
  -3  -4   5       84.31      104.82      1.94 o
  -2  -4   5      601.23      661.30     11.68 o
  -1  -4   5       17.11       23.14      1.41 o
   0  -4   5       70.67       78.72      2.61 o
   1  -4   5      433.97      490.30      9.51 o
   2  -4   5      814.58      909.18     21.29 o
   3  -4   5      159.59      152.60      4.34 o
   4  -4   5      383.22      387.04     19.10 o
   5  -4   5       30.95       34.67      1.87 o
   7  -4   5       84.29       74.55      5.03 o
   8  -4   5       57.62       54.65      4.57 o
   9  -4   5        3.90        1.57      2.56 o
  10  -4   5        6.43        5.55      1.69 o
  11  -4   5        5.33        3.97      2.91 o
 -11  -3   5       32.86       33.43      5.17 o
 -10  -3   5        5.43        8.30      3.44 o
  -9  -3   5      182.62      175.86      9.85 o
  -8  -3   5       53.34       54.36      2.36 o
  -7  -3   5      396.97      402.40     24.00 o
  -6  -3   5       66.67       64.81      1.75 o
  -5  -3   5      199.37      200.06      3.48 o
  -4  -3   5       54.14       48.00      1.19 o
  -3  -3   5       59.06       70.41      1.65 o
  -2  -3   5       30.20       31.43      0.91 o
  -1  -3   5      378.16      381.39     10.51 o
   0  -3   5       37.60       36.55      4.04 o
   1  -3   5      520.10      485.98     11.62 o
   2  -3   5       38.34       59.27      2.12 o
   3  -3   5      552.15      559.31     16.98 o
   4  -3   5       38.15       37.38      1.75 o
   5  -3   5      586.83      592.84     35.86 o
   6  -3   5       51.73       56.05      4.11 o
   7  -3   5      135.01      116.42      6.09 o
   8  -3   5        6.63       14.07      5.43 o
   9  -3   5       16.29       18.41      1.94 o
  10  -3   5        0.23        3.84      2.47 o
  11  -3   5        4.95        7.07      3.14 o
 -11  -2   5        4.93       -3.53      3.53 o
 -10  -2   5        1.92        1.37      2.38 o
  -9  -2   5        2.11        2.38      0.96 o
  -8  -2   5        3.42        2.75      0.67 o
  -7  -2   5        3.42        2.91      1.08 o
  -6  -2   5       32.93       29.19      1.06 o
  -5  -2   5        3.48        3.03      0.32 o
  -4  -2   5       90.85       95.81      1.89 o
  -3  -2   5      538.08      620.56     11.05 o
  -2  -2   5       87.47      111.23      4.57 o
  -1  -2   5      745.51      785.21     15.09 o
   0  -2   5        2.22        3.05      0.60 o
   1  -2   5      212.07      212.32      5.40 o
   2  -2   5      192.56      191.98      5.28 o
   3  -2   5      355.72      359.77     16.83 o
   4  -2   5      443.12      452.00      9.01 o
   5  -2   5      120.54      114.43      3.82 o
   6  -2   5     1168.29     1132.21     39.35 o
   7  -2   5       64.48       67.66      4.77 o
   8  -2   5       19.61       22.72      2.61 o
   9  -2   5       92.34       86.51      4.44 o
  10  -2   5       49.34       65.14      6.36 o
 -11  -1   5       15.67       16.21      3.49 o
 -10  -1   5        0.31        0.68      1.09 o
  -9  -1   5      133.59      129.71      4.75 o
  -8  -1   5       32.20       29.27      1.49 o
  -7  -1   5      276.14      269.92      6.10 o
  -6  -1   5        3.32        3.60      0.64 o
  -5  -1   5       62.81       79.05      1.90 o
  -4  -1   5        0.02        1.78      1.44 o
  -3  -1   5      293.11      295.72      4.64 o
  -2  -1   5      293.89      320.47      5.34 o
  -1  -1   5      426.98      442.27     14.75 o
   0  -1   5      791.51      781.76     20.38 o
   1  -1   5       94.78      108.60      3.82 o
   2  -1   5       46.49       58.07      2.23 o
   3  -1   5        0.03        1.72      1.85 o
   4  -1   5      337.05      336.83     17.91 o
   5  -1   5       30.18       26.64      4.39 o
   6  -1   5        0.47        2.74      1.77 o
   7  -1   5        8.57        6.45      2.12 o
   8  -1   5        0.12       -0.16      0.90 o
   9  -1   5        1.55        5.21      2.34 o
  10  -1   5        0.63        0.84      2.47 o
 -11   0   5        4.08        3.98      4.26 o
 -10   0   5        2.08        1.36      0.86 o
  -9   0   5       40.08       39.39      1.82 o
  -8   0   5        0.05        0.42      0.64 o
  -7   0   5      186.77      194.04      4.58 o
  -6   0   5        2.69        4.04      1.99 o
  -5   0   5        0.17        0.59      0.79 o
  -4   0   5       61.14       71.10      1.64 o
  -3   0   5     1076.46     1205.93     20.46 o
  -2   0   5      557.93      555.70      9.45 o
  -1   0   5      966.92      995.20     14.47 o
   0   0   5       39.56       40.38      1.44 o
   1   0   5        0.90        0.99      0.66 o
   2   0   5        1.03        1.55      0.51 o
   3   0   5      109.48      102.81      8.15 o
   4   0   5       79.37       78.08      3.40 o
   5   0   5       25.07       18.99      3.53 o
   6   0   5       18.25       18.93      1.17 o
   7   0   5       29.84       26.42      1.32 o
   8   0   5       41.68       28.93      3.67 o
   9   0   5       11.94       16.12      3.67 o
  10   0   5        2.00        1.81      3.67 o
 -12   1   5        5.60        3.97      3.31 o
 -11   1   5       12.32       11.33      1.52 o
 -10   1   5       15.10       15.04      1.59 o
  -9   1   5        7.19        8.53      1.39 o
  -8   1   5        3.81        3.36      0.81 o
  -7   1   5        3.81        2.84      0.84 o
  -6   1   5      118.76      120.24      2.30 o
  -5   1   5        9.73        9.67      0.67 o
  -4   1   5      144.11      126.02      2.69 o
  -3   1   5      113.65      130.70      2.31 o
  -2   1   5        8.65        7.75      0.71 o
  -1   1   5        3.15        4.81      0.30 o
   0   1   5       21.51       20.60      1.61 o
   1   1   5      381.76      389.39      7.07 o
   2   1   5       66.42       73.75      4.17 o
   3   1   5       33.90       33.68      1.01 o
   4   1   5       21.10       22.50      3.18 o
   5   1   5      288.01      274.87     15.66 o
   6   1   5       46.96       32.98      4.68 o
   7   1   5        2.25        4.92      3.91 o
   8   1   5        7.72        7.29      3.09 o
   9   1   5        1.72        0.84      3.31 o
 -12   2   5        7.06       11.45      3.27 o
 -11   2   5       35.10       35.05      2.69 o
 -10   2   5      255.18      277.53     22.13 o
  -9   2   5       76.65       72.16      3.60 o
  -8   2   5        0.06        2.53      2.67 o
  -7   2   5        4.10        3.93      1.19 o
  -6   2   5      135.52      140.64      2.69 o
  -5   2   5      192.33      202.26      3.64 o
  -4   2   5        0.83        2.50      0.52 o
  -3   2   5        3.03        4.88      0.46 o
  -2   2   5        0.01        0.93      0.53 o
  -1   2   5       42.67       41.20      0.78 o
   0   2   5      405.04      392.92      5.16 o
   1   2   5       78.35       91.84      2.05 o
   2   2   5      223.54      225.24      7.29 o
   3   2   5       52.52       51.20      3.89 o
   4   2   5        4.06        6.07      0.88 o
   5   2   5        2.11        1.78      1.57 o
   6   2   5        7.72        5.69      0.57 o
   7   2   5        0.65        3.05      2.69 o
   8   2   5        1.16        5.79      2.43 o
   9   2   5        2.36        6.80      4.02 o
 -12   3   5       72.68       82.46      6.98 o
 -11   3   5        1.79        1.28      1.39 o
 -10   3   5        5.58        7.83      1.40 o
  -9   3   5       24.90       20.98      3.29 o
  -8   3   5      437.74      435.75     27.63 o
  -7   3   5       12.50       12.83      0.72 o
  -6   3   5       29.22       23.96      2.52 o
  -5   3   5      122.72      121.24      2.96 o
  -4   3   5      174.35      164.87      3.00 o
  -3   3   5      129.22      132.02      2.02 o
  -2   3   5        0.15        0.32      0.29 o
  -1   3   5       12.91       16.66      0.82 o
   0   3   5       11.58       13.36      0.50 o
   1   3   5        3.65        5.51      0.53 o
   2   3   5      759.08      790.56      9.41 o
   3   3   5      180.24      198.96      4.05 o
   4   3   5        1.88        3.65      0.50 o
   5   3   5        7.40        4.51      0.51 o
   6   3   5        3.47        4.64      1.72 o
   7   3   5        0.50        1.59      2.08 o
   8   3   5        5.04        6.98      2.38 o
 -11   4   5       25.13       30.56      2.76 o
 -10   4   5        5.36        4.77      1.38 o
  -9   4   5      169.61      191.62      7.44 o
  -8   4   5      123.87      123.46      4.21 o
  -7   4   5      879.83      876.37     17.78 o
  -6   4   5       31.59       25.47      0.94 o
  -5   4   5      582.81      570.92      8.33 o
  -4   4   5      134.84      126.32      1.90 o
  -3   4   5      350.66      367.19      7.42 o
  -2   4   5       49.56       55.43      1.13 o
  -1   4   5       13.21       18.98      0.64 o
   0   4   5      156.92      173.22      2.38 o
   1   4   5      455.24      470.98      6.69 o
   2   4   5       33.07       33.14      0.80 o
   3   4   5      164.67      168.78      2.91 o
   4   4   5      157.48      157.40      4.59 o
   5   4   5       11.63       11.66      1.37 o
   6   4   5       11.74       11.00      1.50 o
   7   4   5       17.28       11.97      2.69 o
   8   4   5        2.81        1.81      2.30 o
 -11   5   5        7.29        7.10      1.69 o
 -10   5   5        3.12        5.91      4.39 o
  -9   5   5       69.43       79.18      3.97 o
  -8   5   5       28.00       33.29      2.40 o
  -7   5   5      562.08      558.73     11.75 o
  -6   5   5      409.18      374.34      7.15 o
  -5   5   5        0.01        0.22      1.99 o
  -4   5   5       46.18       38.97      0.91 o
  -3   5   5      114.13      119.04      1.85 o
  -2   5   5        1.62        4.50      0.88 o
  -1   5   5        9.53       11.62      0.62 o
   0   5   5       55.67       53.73      1.06 o
   1   5   5        6.57        6.23      0.50 o
   2   5   5        5.01        5.29      0.50 o
   3   5   5       16.23       18.09      0.82 o
   4   5   5        2.12        1.53      0.71 o
   5   5   5      186.66      189.82      5.79 o
   6   5   5       33.17       40.59      2.69 o
   7   5   5       14.72       16.78      2.87 o
 -11   6   5       46.65       53.31      3.59 o
 -10   6   5        0.40        0.72      2.03 o
  -9   6   5      142.08      144.58      4.22 o
  -8   6   5        2.03        0.22      1.06 o
  -7   6   5       25.54       23.41      1.24 o
  -6   6   5      146.08      140.89      3.18 o
  -5   6   5       52.81       59.22      1.37 o
  -4   6   5       45.91       51.36      1.24 o
  -3   6   5       10.62       17.18      0.75 o
  -2   6   5       36.11       34.65      2.72 o
  -1   6   5      278.15      266.20      4.58 o
   0   6   5      277.10      270.17      3.98 o
   1   6   5      195.19      186.66      2.99 o
   2   6   5        0.12        0.98      0.64 o
   3   6   5      126.91      122.80      3.49 o
   4   6   5      159.55      167.41      4.95 o
   5   6   5       32.01       33.89      1.80 o
   6   6   5      109.89      116.93      5.83 o
 -10   7   5       82.14       85.50      7.35 o
  -9   7   5       15.32       16.34      1.90 o
  -8   7   5       59.33       50.70      2.78 o
  -7   7   5       21.85       18.06      1.63 o
  -6   7   5       65.25       58.08      1.85 o
  -5   7   5        0.40        0.26      0.57 o
  -4   7   5      110.87      100.34      2.56 o
  -3   7   5      116.56      106.57      2.25 o
  -2   7   5        4.19        1.59      0.49 o
  -1   7   5        1.68        1.66      0.47 o
   0   7   5        1.22        1.45      0.45 o
   1   7   5       32.46       29.21      0.95 o
   2   7   5        2.91        7.28      1.77 o
   3   7   5        1.40        2.54      0.97 o
   4   7   5        3.37        3.45      0.97 o
   5   7   5       34.72       34.11      1.97 o
 -10   8   5        1.47        0.62      1.55 o
  -9   8   5       24.27       23.63      2.12 o
  -8   8   5        0.72       -1.32      1.32 o
  -7   8   5       50.36       50.75      2.08 o
  -6   8   5        2.52        1.85      0.88 o
  -5   8   5       48.85       49.69      1.94 o
  -4   8   5       11.07       15.72      1.02 o
  -3   8   5       85.56       67.48      2.30 o
  -2   8   5        9.62        7.20      0.79 o
  -1   8   5       17.10       15.68      0.97 o
   0   8   5        9.88        6.77      1.77 o
   1   8   5       13.75       15.72      0.97 o
   2   8   5       19.85       18.44      1.28 o
   3   8   5        0.24        2.46      3.33 o
   4   8   5       40.65       38.05      2.49 o
  -9   9   5        0.00        3.18      2.30 o
  -8   9   5        4.74        4.28      1.55 o
  -7   9   5        1.88        1.77      1.37 o
  -6   9   5       29.59       28.75      2.25 o
  -5   9   5       56.56       59.89      3.09 o
  -4   9   5        4.62        2.52      1.28 o
  -3   9   5        1.94        4.02      1.15 o
  -2   9   5        2.42        1.32      0.84 o
  -1   9   5       17.49       23.76      1.59 o
   0   9   5        7.72        7.49      1.18 o
   1   9   5        2.89        1.50      1.63 o
   2   9   5       13.39       12.84      3.38 o
   3   9   5        3.84        4.97      1.81 o
  -8  10   5      112.99      125.56      5.70 o
  -7  10   5      106.57      107.23      5.17 o
  -6  10   5       14.97       19.87      2.08 o
  -5  10   5       35.96       34.10      2.65 o
  -4  10   5        2.71        7.51      1.94 o
  -3  10   5        1.28        1.50      1.19 o
  -2  10   5        9.57        8.70      1.32 o
  -1  10   5        2.27        4.37      1.15 o
   0  10   5       57.87       70.75      3.49 o
   1  10   5       13.90       16.49      5.50 o
  -6  11   5        7.62        7.46      1.72 o
  -5  11   5        0.19        0.26      1.50 o
  -4  11   5        0.91        2.56      1.41 o
  -3  11   5        0.13        1.90      1.32 o
  -2  11   5        2.54        2.21      1.15 o
  -1  11   5       83.02       90.58      4.55 o
  -1 -14   6        0.20        1.72      2.01 o
   0 -14   6        1.90        0.87      1.19 o
   1 -14   6        9.92       10.32      1.81 o
   2 -14   6       11.47       13.26      1.48 o
   3 -14   6        1.33        1.23      1.09 o
   4 -14   6        4.25        3.88      5.01 o
   5 -14   6        0.02        0.77      2.43 o
  -3 -13   6       22.78       24.64      3.44 o
  -2 -13   6       68.70       79.67      6.32 o
  -1 -13   6       29.34       29.11      1.75 o
   0 -13   6       28.00       27.73      2.48 o
   1 -13   6       21.51       17.50      3.47 o
   2 -13   6       17.75       14.50      1.41 o
   3 -13   6        3.30        2.78      1.94 o
   4 -13   6       22.35       19.37      1.63 o
   5 -13   6       44.13       47.71      4.66 o
   6 -13   6        3.20        4.88      1.13 o
   7 -13   6        9.00        6.54      4.06 o
  -4 -12   6        4.32        7.07      2.03 o
  -3 -12   6       31.48       29.81      3.14 o
  -2 -12   6        0.76        1.87      1.05 o
  -1 -12   6        7.76        5.08      1.15 o
   0 -12   6        2.25        3.23      1.48 o
   1 -12   6       19.59       14.39      2.01 o
   2 -12   6       11.90       11.38      4.02 o
   3 -12   6       33.93       34.25      2.00 o
   4 -12   6      108.79      118.78      5.56 o
   5 -12   6       17.89       16.78      5.56 o
   6 -12   6       14.51        9.95      2.08 o
   7 -12   6       20.77       22.29      2.49 o
   8 -12   6        0.01        0.72      1.99 o
  -6 -11   6       14.20       17.05      2.74 o
  -5 -11   6       14.65       18.90      2.61 o
  -4 -11   6       26.23       23.19      2.56 o
  -3 -11   6       26.49       25.98      2.03 o
  -2 -11   6       75.77       69.68      2.02 o
  -1 -11   6        0.04        0.99      0.57 o
   0 -11   6        4.76        5.55      0.70 o
   1 -11   6       58.01       51.68      1.75 o
   2 -11   6       20.46       21.35      4.22 o
   3 -11   6       34.03       33.30      1.81 o
   4 -11   6       57.41       57.76      2.01 o
   5 -11   6      124.27      141.27      4.06 o
   6 -11   6        0.29       -0.10      1.10 o
   7 -11   6        8.60       10.34      1.11 o
   8 -11   6        0.27       -0.07      2.19 o
   9 -11   6       56.59       65.46      6.27 o
  -7 -10   6       14.01       12.45      2.56 o
  -6 -10   6        3.48        2.61      1.46 o
  -5 -10   6       53.71       41.65      2.30 o
  -4 -10   6        8.73       11.44      1.06 o
  -3 -10   6      229.22      247.30      5.01 o
  -2 -10   6        8.12        7.18      0.62 o
  -1 -10   6        5.12        5.59      1.66 o
   0 -10   6        4.86        5.69      0.77 o
   1 -10   6      187.03      183.97      3.78 o
   2 -10   6        0.15        0.67      1.13 o
   3 -10   6       42.59       42.52      1.50 o
   4 -10   6       29.72       29.24      4.35 o
   5 -10   6       45.40       45.26      1.53 o
   6 -10   6        0.57        0.36      0.81 o
   7 -10   6        0.23       -0.10      0.72 o
   8 -10   6       86.07       92.65      3.68 o
   9 -10   6       15.73       12.10      1.59 o
  -7  -9   6       17.06       21.42      2.03 o
  -6  -9   6       19.04       16.12      1.46 o
  -5  -9   6        7.56        9.23      1.28 o
  -4  -9   6       58.80       53.83      2.10 o
  -3  -9   6       19.73       21.35      3.40 o
  -2  -9   6      171.44      164.31      3.15 o
  -1  -9   6       24.97       20.27      1.74 o
   0  -9   6      118.64      100.18      4.53 o
   1  -9   6      343.74      320.74      6.13 o
   2  -9   6      181.44      184.94      3.72 o
   3  -9   6       46.78       42.99      1.61 o
   4  -9   6        4.78        4.56      0.72 o
   5  -9   6       98.40       86.44      4.28 o
   6  -9   6        2.75        3.51      0.66 o
   7  -9   6        6.48        7.85      1.24 o
   8  -9   6        8.31        9.56      3.18 o
   9  -9   6        0.20        1.76      1.12 o
  10  -9   6        7.79        5.22      3.80 o
  -8  -8   6        4.26        1.81      3.09 o
  -7  -8   6        2.05       -0.04      1.38 o
  -6  -8   6        1.54        1.85      0.88 o
  -5  -8   6       15.25       14.15      0.74 o
  -4  -8   6      248.93      248.86      4.45 o
  -3  -8   6        0.73        1.57      0.86 o
  -2  -8   6      122.80      105.57      2.09 o
  -1  -8   6        1.79        1.85      0.86 o
   0  -8   6        0.07        1.92      1.39 o
   1  -8   6      113.57      106.19      4.11 o
   2  -8   6       28.54       28.80      1.32 o
   3  -8   6      205.06      193.01      4.37 o
   4  -8   6       88.21       91.32      4.11 o
   5  -8   6        2.52        4.95      2.23 o
   6  -8   6       26.69       23.88      1.34 o
   7  -8   6       13.02       15.27      1.15 o
   8  -8   6       30.92       35.02      4.35 o
   9  -8   6        2.84        3.56      1.79 o
  10  -8   6       68.05       60.36      5.54 o
  -9  -7   6       47.92       55.78      5.70 o
  -8  -7   6       39.73       41.78      3.93 o
  -7  -7   6        0.85        4.37      1.99 o
  -6  -7   6        0.97        2.28      1.00 o
  -5  -7   6       11.29        9.42      0.73 o
  -4  -7   6      183.52      186.82      3.39 o
  -3  -7   6        0.45        1.03      0.60 o
  -2  -7   6       10.48        8.29      0.95 o
  -1  -7   6      224.27      225.44      3.82 o
   0  -7   6        0.41        0.26      0.45 o
   1  -7   6      361.22      321.07      6.72 o
   2  -7   6        0.01        0.80      0.97 o
   3  -7   6      355.12      342.86     11.11 o
   4  -7   6       11.92        9.01      1.61 o
   5  -7   6      320.92      266.65     10.64 o
   6  -7   6       26.39       24.96      1.33 o
   7  -7   6        3.81        4.22      1.44 o
   8  -7   6       23.93       18.81      5.10 o
   9  -7   6        0.01        0.67      1.81 o
  10  -7   6        0.30       -0.13      1.55 o
  -9  -6   6        1.17        8.44      3.22 o
  -8  -6   6        1.90        1.46      1.99 o
  -7  -6   6       16.53       13.49      3.36 o
  -6  -6   6      299.13      305.73      7.11 o
  -5  -6   6      147.89      137.45      5.83 o
  -4  -6   6      279.66      258.37      7.40 o
  -3  -6   6      151.12      154.17      4.81 o
  -2  -6   6       30.41       34.74      0.93 o
  -1  -6   6       36.19       35.23      1.02 o
   0  -6   6      157.32      154.47      3.37 o
   1  -6   6      142.78      155.29      3.45 o
   2  -6   6        0.49        2.33      0.75 o
   3  -6   6       34.11       44.39      2.54 o
   4  -6   6      103.45      106.17      8.55 o
   5  -6   6       21.70       23.76      1.61 o
   6  -6   6       31.12       32.24      1.74 o
   7  -6   6       84.31       74.95      4.86 o
   8  -6   6        6.25        6.10      2.08 o
   9  -6   6        5.91        7.65      1.83 o
  10  -6   6       13.10       10.23      2.87 o
 -10  -5   6        1.29        3.67      3.36 o
  -9  -5   6       30.25       28.13      4.24 o
  -8  -5   6       64.68       71.81      5.21 o
  -7  -5   6        0.79        2.38      1.17 o
  -6  -5   6      253.13      256.46      4.97 o
  -5  -5   6      420.64      394.97      6.72 o
  -4  -5   6      141.23      144.83      2.67 o
  -3  -5   6       70.80       68.92      1.63 o
  -2  -5   6       12.62       11.81      0.68 o
  -1  -5   6       67.67       59.55      2.67 o
   0  -5   6      115.84      114.93      5.87 o
   1  -5   6     1270.81     1329.77     32.51 o
   2  -5   6      232.21      236.92      8.39 o
   3  -5   6      157.30      159.47      4.50 o
   4  -5   6       28.87       32.06      1.73 o
   5  -5   6      145.41      150.05      4.79 o
   6  -5   6      183.23      160.41      7.29 o
   7  -5   6       52.48       53.66      4.02 o
   8  -5   6       26.18       19.26      2.91 o
   9  -5   6       19.35       22.43      2.07 o
  10  -5   6        1.13        2.04      4.26 o
 -10  -4   6        6.16        7.82      3.71 o
  -9  -4   6       21.00       25.79      3.36 o
  -8  -4   6      181.61      180.09      8.24 o
  -7  -4   6      253.82      247.76      5.96 o
  -6  -4   6       67.87       69.57      1.76 o
  -5  -4   6      601.86      576.44     21.68 o
  -4  -4   6      162.52      155.93      8.66 o
  -3  -4   6      175.63      180.36      4.26 o
  -2  -4   6      265.05      321.85      5.32 o
  -1  -4   6       79.82       74.96      1.59 o
   0  -4   6        0.00        0.13      0.29 o
   1  -4   6       24.88       36.83      1.11 o
   2  -4   6       51.79       54.41      1.93 o
   3  -4   6        0.36        0.69      2.27 o
   4  -4   6      442.57      437.04     17.69 o
   5  -4   6       28.63       28.31      1.84 o
   6  -4   6      127.95      138.99      6.49 o
   7  -4   6      190.70      184.87      9.14 o
   8  -4   6        3.94        9.23      2.83 o
   9  -4   6        0.61        0.11      1.32 o
  10  -4   6       29.81       42.80      5.17 o
 -11  -3   6        0.29       -0.40      4.02 o
 -10  -3   6        9.54        5.30      2.65 o
  -9  -3   6      166.04      190.13      9.32 o
  -8  -3   6      183.34      170.31      4.81 o
  -7  -3   6      380.00      371.01     11.00 o
  -6  -3   6        0.35        1.30      0.37 o
  -5  -3   6        0.35        0.41      0.36 o
  -4  -3   6       20.25       20.51      0.80 o
  -3  -3   6      376.38      373.77      8.23 o
  -2  -3   6        1.59        2.28      0.35 o
  -1  -3   6      164.06      168.03      3.04 o
   0  -3   6     1742.79     1747.64     39.61 o
   1  -3   6       60.02       78.43      2.56 o
   2  -3   6       23.38       21.40      1.38 o
   3  -3   6       46.42       47.41      1.89 o
   4  -3   6        0.02        1.28      0.84 o
   6  -3   6      107.89      104.18      5.70 o
   7  -3   6       53.22       65.45      4.73 o
   8  -3   6       58.99       63.83      3.36 o
   9  -3   6       29.81       39.26      5.03 o
  10  -3   6       36.46       31.62      5.03 o
 -11  -2   6        1.85       -2.52      2.83 o
 -10  -2   6        1.94        0.66      2.30 o
  -9  -2   6       16.03       13.43      1.55 o
  -8  -2   6      192.09      188.55     12.32 o
  -7  -2   6       28.96       26.53      1.22 o
  -6  -2   6       34.58       33.86      2.78 o
  -5  -2   6       17.69       19.69      0.69 o
  -4  -2   6      292.69      301.81      4.98 o
  -3  -2   6       92.11       88.50      2.42 o
  -1  -2   6      135.07      148.04      3.25 o
   0  -2   6      122.15      131.44      2.97 o
   1  -2   6      188.71      186.83      4.98 o
   2  -2   6        0.17        0.69      0.84 o
   3  -2   6       22.22       16.68      1.40 o
   4  -2   6       57.79       54.15      2.16 o
   5  -2   6       31.78       25.30      1.13 o
   6  -2   6        4.49       13.16      2.69 o
   7  -2   6      103.60       83.74      5.70 o
   8  -2   6        1.15        1.86      1.22 o
   9  -2   6       81.54       87.58      6.67 o
  10  -2   6       34.50       33.43      4.73 o
 -11  -1   6        0.00        0.04      2.69 o
 -10  -1   6      126.52      127.74      4.94 o
  -9  -1   6        0.02       -1.53      3.64 o
  -8  -1   6      215.02      205.74      8.41 o
  -7  -1   6       11.72       10.20      1.39 o
  -6  -1   6        9.36       11.92      1.90 o
  -5  -1   6       26.94       27.59      1.03 o
  -4  -1   6     1523.99     1672.30     37.94 o
  -3  -1   6      913.71      985.30     17.10 o
  -2  -1   6      166.21      191.36      3.59 o
  -1  -1   6      147.07      165.39      2.97 o
   0  -1   6      237.80      266.98      5.68 o
   1  -1   6        5.15        5.57      0.64 o
   2  -1   6       71.85       71.02      1.85 o
   3  -1   6       21.41       23.77      0.87 o
   4  -1   6        3.34        3.08      0.97 o
   5  -1   6       31.83       31.45      2.56 o
   6  -1   6       49.73       50.88      3.75 o
   7  -1   6       61.47       62.37      5.19 o
   8  -1   6        1.52        2.65      2.03 o
   9  -1   6       40.77       46.33      4.99 o
  10  -1   6       60.82       62.54      6.67 o
 -11   0   6       24.65       17.82      2.06 o
 -10   0   6        2.15        2.94      1.47 o
  -9   0   6       65.67       61.34      7.15 o
  -8   0   6      108.16       98.42     11.50 o
  -7   0   6       19.79       21.19      1.61 o
  -6   0   6        9.20        8.54      1.90 o
  -5   0   6      117.15      124.86      2.77 o
  -4   0   6      549.23      582.30     10.29 o
  -3   0   6      171.77      214.94      4.18 o
  -2   0   6      205.21      197.99      3.21 o
  -1   0   6       48.10       51.39      1.05 o
   0   0   6       42.66       49.34      4.00 o
   1   0   6       42.47       52.54      1.28 o
   2   0   6      153.26      148.20      2.94 o
   3   0   6       46.98       46.69      1.26 o
   4   0   6        9.46       11.08      1.72 o
   5   0   6      148.40      161.00      4.93 o
   6   0   6        6.45        2.73      0.67 o
   7   0   6        3.17        4.64      2.08 o
   8   0   6       63.38       62.54      4.81 o
   9   0   6       19.03       17.89      3.40 o
 -11   1   6        1.95        3.71      1.50 o
 -10   1   6       37.92       40.33      2.55 o
  -9   1   6       53.78       51.57      2.79 o
  -8   1   6      230.65      232.74      7.21 o
  -7   1   6       69.70       60.51      1.63 o
  -6   1   6       27.66       31.44      2.21 o
  -5   1   6      188.63      187.15      6.93 o
  -4   1   6       64.55       80.01      2.58 o
  -3   1   6      154.56      156.94      2.71 o
  -2   1   6      138.75      138.57      2.52 o
  -1   1   6       30.33       24.65      0.69 o
   0   1   6       32.07       48.43      0.87 o
   1   1   6      148.91      144.85      2.37 o
   2   1   6       42.56       44.42      2.56 o
   3   1   6      231.50      246.80     12.72 o
   4   1   6      205.76      186.96      4.41 o
   5   1   6      113.51       91.64      4.00 o
   6   1   6       41.68       40.02      2.65 o
   7   1   6       22.04       20.09      2.91 o
   8   1   6        1.96        4.28      2.38 o
   9   1   6       11.91       17.14      3.53 o
 -11   2   6        6.34        5.81      1.84 o
 -10   2   6        2.99        1.61      1.14 o
  -9   2   6      209.92      225.88      7.13 o
  -8   2   6      264.88      265.87      7.87 o
  -7   2   6       60.16       56.21      1.79 o
  -6   2   6      120.25      111.25      2.30 o
  -5   2   6      234.74      218.58      6.29 o
  -4   2   6       30.06       29.40      2.14 o
  -3   2   6       67.31       63.84      2.89 o
  -2   2   6       76.65       79.95      1.29 o
  -1   2   6      111.24      109.86      1.84 o
   0   2   6        0.27        1.25      0.60 o
   1   2   6        0.23        1.40      0.33 o
   2   2   6       59.67       61.56      1.51 o
   3   2   6        6.71        7.04      0.58 o
   4   2   6        6.41        5.37      0.75 o
   5   2   6       83.24       65.64      5.41 o
   6   2   6       23.58       14.18      2.96 o
   7   2   6        0.01        4.37      2.12 o
   8   2   6        0.26        4.33      3.49 o
 -11   3   6       93.99       96.16      4.81 o
 -10   3   6        7.60        9.67      5.59 o
  -9   3   6       33.85       30.98      2.13 o
  -8   3   6       26.92       28.27      1.20 o
  -7   3   6       74.83       75.57      2.16 o
  -6   3   6      675.82      659.61     14.93 o
  -5   3   6      150.16      145.89      3.07 o
  -4   3   6       19.74       20.04      1.41 o
  -3   3   6      290.83      272.74      4.48 o
  -2   3   6      162.98      182.21      2.65 o
  -1   3   6       25.32       33.14      0.93 o
   0   3   6       17.13       21.70      0.65 o
   1   3   6      127.34      124.44      1.99 o
   2   3   6        9.79       11.71      2.19 o
   3   3   6       21.47       21.31      0.91 o
   4   3   6       47.26       47.49      2.06 o
   5   3   6        0.92        4.99      2.34 o
   6   3   6      208.70      203.64     10.56 o
   7   3   6        0.11       -0.04      2.96 o
   8   3   6        4.29        1.46      2.56 o
 -11   4   6        9.69        7.23      1.65 o
 -10   4   6       44.53       49.32      3.21 o
  -9   4   6       70.27       67.92      3.46 o
  -8   4   6        6.82        6.78      1.02 o
  -7   4   6       65.25       70.18      2.21 o
  -6   4   6        4.43        7.11      0.71 o
  -5   4   6     1961.84     1957.73     37.32 o
  -4   4   6     1801.26     1718.88     32.31 o
  -3   4   6      687.75      697.49     15.52 o
  -2   4   6       54.17       54.32      2.25 o
  -1   4   6       37.86       40.81      1.85 o
   0   4   6       68.34       68.75      2.63 o
   1   4   6       48.71       42.93      1.01 o
   2   4   6        5.58        2.83      0.44 o
   3   4   6      105.34       96.54      2.86 o
   4   4   6       18.69       16.30      1.30 o
   5   4   6       30.81       24.73      3.05 o
   6   4   6       49.73       54.37      4.64 o
   7   4   6        1.11       -1.94      3.05 o
 -11   5   6       38.24       35.50      3.06 o
 -10   5   6        7.11        5.38      2.21 o
  -9   5   6       12.86        8.97      1.50 o
  -8   5   6       85.45       88.24      3.58 o
  -7   5   6      274.99      266.67      6.27 o
  -6   5   6       24.25       22.17      1.06 o
  -5   5   6       22.85       24.20      0.84 o
  -4   5   6      402.51      395.76      5.92 o
  -3   5   6      220.41      207.79      3.71 o
  -2   5   6       69.83       76.83      5.28 o
  -1   5   6        0.02        1.01      0.52 o
   0   5   6        9.56       10.39      1.06 o
   1   5   6       68.70       65.74      1.51 o
   2   5   6      205.39      202.37      3.40 o
   3   5   6       96.37       94.64      4.90 o
   4   5   6      197.78      205.65      5.45 o
   5   5   6        0.48        1.01      1.01 o
   6   5   6       89.95       87.67      6.62 o
 -10   6   6        7.70        3.93      1.59 o
  -9   6   6        6.37        4.06      1.24 o
  -8   6   6        5.25        2.47      1.06 o
  -7   6   6        0.31        1.72      0.88 o
  -6   6   6       92.46       95.40      2.56 o
  -5   6   6       24.04       24.47      1.02 o
  -4   6   6       91.23       83.82      1.99 o
  -3   6   6       16.55       25.84      0.93 o
  -2   6   6        6.71        3.80      0.71 o
  -1   6   6        4.37        3.59      0.66 o
   0   6   6      182.93      169.99      2.95 o
   1   6   6      532.21      498.96      9.30 o
   2   6   6      263.69      259.11     13.69 o
   3   6   6        1.29        0.44      0.80 o
   4   6   6        3.94        4.38      1.90 o
   5   6   6        7.98       13.25      3.18 o
   6   6   6       44.65       40.19      2.88 o
 -10   7   6        4.73        2.69      1.59 o
  -9   7   6        9.98       10.78      1.81 o
  -8   7   6       12.81       12.85      1.81 o
  -7   7   6       20.62       21.51      1.46 o
  -6   7   6       62.22       63.42      2.30 o
  -5   7   6       17.18       14.09      0.97 o
  -4   7   6       24.34       28.00      1.19 o
  -3   7   6        6.20        4.02      0.62 o
  -2   7   6      220.38      207.35      4.64 o
  -1   7   6       34.22       28.97      1.55 o
   0   7   6      126.11      123.19      4.66 o
   1   7   6      140.48      126.92      3.18 o
   2   7   6        8.32        8.29      1.10 o
   3   7   6        3.01        3.45      1.06 o
   4   7   6       54.04       49.42      2.32 o
   5   7   6        4.15        3.27      1.50 o
  -9   8   6       33.51       30.52      2.52 o
  -8   8   6       36.11       34.27      1.90 o
  -7   8   6      112.28      116.86      4.28 o
  -6   8   6       27.36       29.81      1.59 o
  -5   8   6        1.12        1.77      0.71 o
  -4   8   6       18.96       14.93      1.06 o
  -3   8   6        9.97        5.83      0.84 o
  -2   8   6        4.01        3.44      0.79 o
  -1   8   6       32.62       27.03      1.50 o
   0   8   6        0.35        0.70      0.72 o
   1   8   6       25.90       26.76      2.21 o
   2   8   6       11.86       12.98      1.70 o
   3   8   6       29.01       27.91      2.11 o
  -8   9   6       25.42       21.55      2.21 o
  -7   9   6        6.64        6.80      1.55 o
  -6   9   6       16.15       11.39      1.72 o
  -5   9   6       22.21       27.78      2.30 o
  -4   9   6       55.55       60.86      3.05 o
  -3   9   6       13.77       12.45      1.63 o
  -2   9   6        2.37        1.02      1.19 o
  -1   9   6        0.00       -0.26      1.06 o
   0   9   6       28.12       29.81      2.21 o
   1   9   6       23.41       31.43      3.03 o
   2   9   6        9.96       10.07      2.12 o
  -7  10   6       10.66       16.39      2.21 o
  -6  10   6        5.62        4.06      1.77 o
  -5  10   6        1.79       -0.44      1.55 o
  -4  10   6        2.52        4.50      1.50 o
  -3  10   6        3.71        4.28      1.41 o
  -2  10   6        0.30        0.49      1.15 o
  -1  10   6       32.79       34.63      3.40 o
   0  10   6       27.33       25.53      3.18 o
   0 -14   7        9.12       13.91      2.96 o
   1 -14   7       12.24       12.92      2.06 o
   2 -14   7        0.33        0.23      1.24 o
   3 -14   7        0.48        0.00      1.14 o
   4 -14   7        3.56        3.98      1.68 o
   5 -14   7        3.80       -0.68      1.59 o
  -3 -13   7        6.55       13.34      1.55 o
  -2 -13   7        0.59       -0.42      1.77 o
  -1 -13   7        2.92        3.77      1.44 o
   0 -13   7        1.16        3.67      1.62 o
   1 -13   7       45.79       45.37      2.90 o
   2 -13   7        1.97        1.12      1.30 o
   3 -13   7        0.47        0.65      2.27 o
   4 -13   7       63.27       67.23      3.75 o
   5 -13   7       69.92       70.17      4.42 o
   6 -13   7       17.96       15.23      1.64 o
   7 -13   7       25.05       20.65      3.04 o
  -4 -12   7       34.52       40.45      3.44 o
  -3 -12   7       28.16       28.85      1.78 o
  -2 -12   7        0.93        1.32      1.09 o
  -1 -12   7       44.84       33.95      1.77 o
   0 -12   7       41.71       42.29      3.33 o
   1 -12   7        9.59       11.57      3.49 o
   2 -12   7        5.27        8.08      1.52 o
   3 -12   7        0.03        3.71      2.43 o
   4 -12   7        0.32        0.41      2.69 o
   5 -12   7       58.30       66.13      3.93 o
   6 -12   7      210.44      227.11      7.32 o
   7 -12   7       45.50       47.69      3.86 o
   8 -12   7        2.09        3.80      2.23 o
  -5 -11   7       47.99       50.61      4.20 o
  -4 -11   7       20.66       22.92      1.99 o
  -3 -11   7        0.46        1.59      1.02 o
  -2 -11   7        9.73       11.98      2.74 o
  -1 -11   7       42.45       41.67      3.16 o
   0 -11   7      227.70      235.73      9.23 o
   1 -11   7        6.76        7.22      1.88 o
   2 -11   7        7.38        9.40      1.32 o
   3 -11   7        2.88        3.53      1.15 o
   4 -11   7        0.00        1.06      0.97 o
   5 -11   7        2.17        4.39      1.17 o
   6 -11   7      107.42       98.27      3.23 o
   7 -11   7      105.85      114.39      9.05 o
   8 -11   7        0.29        1.03      1.43 o
  -6 -10   7       16.88       16.43      1.72 o
  -5 -10   7       26.39       27.21      1.41 o
  -4 -10   7      280.10      271.57      6.49 o
  -3 -10   7      415.96      415.53     27.45 o
  -2 -10   7       67.01       59.74      2.10 o
  -1 -10   7        0.91        0.78      0.63 o
   0 -10   7      199.42      201.33      4.30 o
   1 -10   7      105.41       98.41      2.44 o
   2 -10   7       16.04       16.08      0.97 o
   3 -10   7        1.38        1.95      2.67 o
   4 -10   7        3.90        1.42      0.65 o
   5 -10   7        0.00        1.02      0.84 o
   6 -10   7        5.36        6.03      0.95 o
   7 -10   7       35.47       36.66      2.43 o
   8 -10   7       35.88       32.35      4.17 o
   9 -10   7      129.13      132.94      5.76 o
  -7  -9   7       12.41        9.85      1.37 o
  -6  -9   7       55.39       61.52      3.05 o
  -5  -9   7        5.85        6.45      1.06 o
  -4  -9   7      104.63       91.66      5.70 o
  -3  -9   7      132.88      125.64      3.78 o
  -2  -9   7       48.13       40.16      1.24 o
  -1  -9   7        1.61        2.59      0.59 o
   0  -9   7      172.07      166.97     12.03 o
   1  -9   7       97.20       89.71      2.61 o
   2  -9   7       13.41       10.08      0.71 o
   3  -9   7        0.96        0.48      0.75 o
   4  -9   7      162.58      143.42      4.93 o
   5  -9   7      122.08      115.01      3.96 o
   6  -9   7        0.97        1.27      0.85 o
   7  -9   7        4.32        5.96      2.47 o
   8  -9   7       56.10       67.73      4.06 o
   9  -9   7        3.75        5.28      2.10 o
  -8  -8   7        2.63        3.00      2.30 o
  -7  -8   7       13.25       10.60      2.30 o
  -6  -8   7       22.73       20.09      1.81 o
  -5  -8   7       31.78       29.77      1.37 o
  -4  -8   7      169.53      160.23      3.12 o
  -3  -8   7        5.43        3.65      0.58 o
  -2  -8   7       26.82       30.42      1.08 o
  -1  -8   7       57.75       58.56      3.20 o
   0  -8   7      376.44      365.65      6.82 o
   1  -8   7      122.54      108.06      2.82 o
   2  -8   7        9.82       10.16      0.89 o
   3  -8   7        0.14        0.87      0.57 o
   4  -8   7       77.01       90.36      8.04 o
   5  -8   7       26.97       31.48      2.47 o
   6  -8   7        1.57        2.78      1.63 o
   7  -8   7        0.96       -1.41      1.59 o
   8  -8   7       83.32       83.82      5.92 o
   9  -8   7       24.23       32.73      3.05 o
  10  -8   7       12.91        8.52      2.10 o
  -9  -7   7        1.27       -0.95      1.94 o
  -8  -7   7        4.08        1.68      1.23 o
  -7  -7   7       62.31       59.80      4.33 o
  -6  -7   7       36.53       37.13      1.55 o
  -5  -7   7       23.77       23.44      1.57 o
  -4  -7   7       33.52       27.79      0.97 o
  -3  -7   7      109.97      113.91      2.08 o
  -2  -7   7      160.15      149.26      2.78 o
  -1  -7   7      175.13      170.50      6.58 o
   0  -7   7       77.96       76.96      2.23 o
   1  -7   7       92.55      100.19      2.60 o
   2  -7   7        0.53        0.83      1.19 o
   3  -7   7        7.88        7.09      0.72 o
   4  -7   7        5.72        9.24      1.94 o
   5  -7   7        0.14        3.53      1.55 o
   6  -7   7        9.03        7.91      0.85 o
   7  -7   7       16.64        8.92      2.74 o
   8  -7   7       40.34       37.32      4.11 o
   9  -7   7        2.89        5.31      3.51 o
  10  -7   7       19.04       13.69      2.24 o
  -9  -6   7        3.54       -1.81      2.21 o
  -8  -6   7        3.20        4.56      2.16 o
  -7  -6   7        5.91        3.53      1.21 o
  -6  -6   7        0.03       -0.54      0.54 o
  -5  -6   7        7.00        8.12      0.69 o
  -4  -6   7      666.73      617.29      9.71 o
  -3  -6   7       29.55       32.93      2.74 o
  -2  -6   7        0.15        0.11      1.10 o
  -1  -6   7       28.68       22.69      1.99 o
   0  -6   7      187.19      176.01      4.73 o
   1  -6   7       51.53       51.91      2.72 o
   2  -6   7        5.25        9.78      0.69 o
   3  -6   7        0.10        2.48      1.01 o
   4  -6   7        0.10       -0.77      0.91 o
   5  -6   7       54.10       42.62      3.18 o
   6  -6   7       11.76        8.08      2.03 o
   7  -6   7       71.84       51.94      4.06 o
   8  -6   7       66.98       57.55      5.12 o
   9  -6   7        0.01        0.23      3.16 o
  10  -6   7        1.02        2.74      1.93 o
 -10  -5   7       10.19       15.68      3.58 o
  -9  -5   7       20.59       28.66      4.46 o
  -8  -5   7        0.00       -1.81      1.81 o
  -7  -5   7       24.73       20.59      1.50 o
  -6  -5   7       53.08       53.57      1.50 o
  -5  -5   7       18.34       13.41      0.84 o
  -4  -5   7     1067.47      984.89     46.68 o
  -3  -5   7      983.59      948.72     29.24 o
  -2  -5   7       36.52       37.27      0.98 o
  -1  -5   7      323.32      321.88      5.79 o
   0  -5   7     1079.68     1136.56     26.14 o
   1  -5   7       66.24       63.21      1.69 o
   2  -5   7      105.09       92.11      2.85 o
   3  -5   7       96.51       84.98      3.80 o
   4  -5   7       69.13       55.52      2.36 o
   5  -5   7      302.53      259.87     10.47 o
   6  -5   7        0.40        1.69      0.31 o
   7  -5   7       97.51       84.84      5.17 o
   8  -5   7      156.74      155.42      8.74 o
   9  -5   7        0.04        0.20      1.38 o
  10  -5   7        0.00       -0.40      2.56 o
 -10  -4   7        5.68        8.66      3.67 o
  -9  -4   7        0.15        1.02      2.52 o
  -8  -4   7        3.68        4.25      1.14 o
  -7  -4   7       32.83       31.38      1.36 o
  -6  -4   7      234.79      210.89      6.05 o
  -5  -4   7      287.76      275.13      8.50 o
  -4  -4   7      147.72      151.61      3.70 o
  -3  -4   7      265.25      235.44      5.30 o
  -2  -4   7        2.77        3.72      0.37 o
  -1  -4   7      315.76      334.25      6.34 o
   0  -4   7        1.14        1.29      0.90 o
   1  -4   7      219.91      246.36     12.10 o
   2  -4   7      102.74       96.97      8.72 o
   3  -4   7       12.08       11.46      1.15 o
   4  -4   7        1.53        0.91      0.85 o
   5  -4   7      119.05      124.05      3.63 o
   6  -4   7       21.79       24.95      3.27 o
   7  -4   7      105.53       82.50      5.79 o
   8  -4   7       16.73       10.56      2.61 o
   9  -4   7       15.45       14.26      3.71 o
  10  -4   7       14.90       18.55      3.75 o
 -10  -3   7       59.66       66.07      6.18 o
  -9  -3   7       30.46       32.81      4.37 o
  -8  -3   7       13.21       13.06      2.83 o
  -7  -3   7        6.48        9.14      0.57 o
  -6  -3   7      131.95      131.23      2.85 o
  -5  -3   7      196.28      193.74      8.39 o
  -4  -3   7        1.15        1.93      1.41 o
  -3  -3   7      100.85      113.06      3.00 o
  -2  -3   7      363.72      364.44      6.48 o
  -1  -3   7       91.49      103.33      3.33 o
   0  -3   7     1034.42     1100.39     20.89 o
   1  -3   7      118.62      123.26      2.76 o
   2  -3   7      571.32      551.81     19.26 o
   3  -3   7      448.78      445.52     11.27 o
   4  -3   7       58.49       53.66      2.45 o
   5  -3   7     1152.49     1057.35     36.66 o
   6  -3   7       20.04       17.49      2.87 o
   7  -3   7      117.25      115.00      6.27 o
   8  -3   7       16.01       19.26      2.96 o
   9  -3   7      192.00      208.15     12.59 o
  10  -3   7        5.63        5.65      2.87 o
 -11  -2   7        3.54        3.75      3.49 o
 -10  -2   7        2.94        3.31      2.61 o
  -9  -2   7        4.47        7.41      1.72 o
  -8  -2   7       50.76       53.89      3.14 o
  -7  -2   7        2.67        2.15      1.83 o
  -6  -2   7       75.12       68.23      1.76 o
  -5  -2   7       47.89       48.79      1.68 o
  -4  -2   7       55.68       55.40      1.79 o
  -3  -2   7       77.48       86.95      3.07 o
  -2  -2   7       61.71       58.37      1.34 o
  -1  -2   7       69.62       77.05      2.09 o
   0  -2   7      807.09      887.45     17.28 o
   1  -2   7      360.20      353.28     10.27 o
   2  -2   7      106.34      107.07      2.75 o
   3  -2   7      192.20      200.32      5.84 o
   4  -2   7       28.09       25.83      1.27 o
   5  -2   7      278.99      247.55     17.38 o
   6  -2   7        1.92       -0.13      1.68 o
   7  -2   7        8.93       12.10      2.56 o
   8  -2   7       13.63        6.27      2.52 o
   9  -2   7      116.01      129.67      8.61 o
 -11  -1   7        1.78        0.59      1.36 o
 -10  -1   7       12.64       16.12      3.64 o
  -9  -1   7        0.50        2.60      2.43 o
  -8  -1   7       33.97       30.16      1.95 o
  -7  -1   7       76.92       68.60      1.60 o
  -6  -1   7       14.69       17.36      1.00 o
  -5  -1   7        0.58        3.85      0.42 o
  -4  -1   7        6.50        4.80      0.58 o
  -3  -1   7       43.27       33.65      1.13 o
  -2  -1   7      472.98      538.84      8.83 o
  -1  -1   7       89.21      105.52      2.15 o
   0  -1   7      103.82      104.73      2.57 o
   1  -1   7      293.44      281.87      7.64 o
   2  -1   7       89.31      102.14      2.27 o
   3  -1   7      252.87      262.93      5.04 o
   4  -1   7       21.69       22.45      1.74 o
   5  -1   7      226.59      238.97      5.29 o
   6  -1   7       39.69       33.22      1.71 o
   7  -1   7       63.16       59.14      5.03 o
   8  -1   7        0.08        2.87      2.43 o
   9  -1   7        5.64        4.37      2.65 o
 -11   0   7        5.67        9.06      3.38 o
 -10   0   7       52.08       54.17      3.16 o
  -9   0   7       57.38       56.62      5.08 o
  -8   0   7       65.99       72.27      3.18 o
  -7   0   7       43.96       36.61      3.03 o
  -6   0   7       50.55       56.47      4.59 o
  -5   0   7       16.38       17.77      0.90 o
  -4   0   7      841.42      839.93     14.59 o
  -3   0   7        5.02        3.46      0.53 o
  -2   0   7       46.94       54.34      1.15 o
  -1   0   7       25.24       22.37      0.69 o
   0   0   7       40.64       38.07      4.57 o
   1   0   7       28.90       29.84      0.83 o
   2   0   7       96.83      102.69      3.14 o
   3   0   7      155.01      171.41      3.48 o
   4   0   7      509.62      485.44     10.37 o
   5   0   7      172.40      169.55      5.16 o
   6   0   7        0.58       -0.14      2.61 o
   7   0   7       37.69       38.42      4.24 o
   8   0   7        5.21        4.81      2.52 o
   9   0   7        8.99       12.32      3.22 o
 -11   1   7       91.47       95.08      5.01 o
 -10   1   7       26.25       31.30      2.39 o
  -9   1   7       13.12       15.20      3.36 o
  -8   1   7       33.38       31.11      1.77 o
  -7   1   7       30.30       31.75      1.19 o
  -6   1   7       17.69        9.80      1.02 o
  -5   1   7      159.88      158.56      3.39 o
  -4   1   7        3.85        4.47      1.61 o
  -3   1   7       10.04       10.24      0.62 o
  -2   1   7        0.10        1.64      1.15 o
  -1   1   7       40.04       33.96      2.21 o
   0   1   7       84.17       71.48      4.04 o
   1   1   7       10.76        7.29      0.62 o
   2   1   7       63.09       69.42      1.61 o
   3   1   7       66.44       65.16      2.34 o
   4   1   7       89.83       86.42      2.58 o
   5   1   7        0.00        0.49      0.76 o
   6   1   7        9.40        9.50      2.47 o
   7   1   7        1.98        3.44      3.00 o
   8   1   7        5.40        8.66      2.69 o
 -11   2   7        0.58       -0.68      1.33 o
 -10   2   7        4.48        4.27      1.53 o
  -9   2   7        1.61        2.96      1.28 o
  -8   2   7        4.94        4.50      1.02 o
  -7   2   7       22.91       23.50      1.15 o
  -6   2   7      127.62      126.31      3.97 o
  -5   2   7      191.45      191.14      3.80 o
  -4   2   7      470.87      461.06      7.52 o
  -3   2   7      317.45      314.75      4.68 o
  -2   2   7        1.76        2.07      1.32 o
  -1   2   7        0.07        1.20      0.46 o
   0   2   7        5.75        8.01      0.45 o
   1   2   7       15.56       17.70      1.06 o
   2   2   7       50.11       45.95      2.01 o
   3   2   7       18.29       18.47      1.26 o
   4   2   7      454.73      440.48      9.09 o
   5   2   7      164.65      154.53      7.64 o
   6   2   7        3.22        2.47      2.52 o
   7   2   7       28.72       29.50      3.75 o
   8   2   7       56.80       62.27      5.74 o
 -11   3   7      100.89       94.04      4.21 o
 -10   3   7       50.76       52.62      7.22 o
  -9   3   7        3.03        2.83      1.55 o
  -8   3   7       12.64        9.10      1.41 o
  -7   3   7        0.22       -0.66      0.66 o
  -6   3   7      230.35      237.47      5.52 o
  -5   3   7      272.30      262.56      5.21 o
  -4   3   7       92.23       98.09      1.94 o
  -3   3   7       57.68       50.24      1.12 o
  -2   3   7      218.46      211.65      3.43 o
  -1   3   7       30.77       25.84      1.15 o
   0   3   7       14.63       12.27      0.55 o
   1   3   7        2.57        3.84      0.73 o
   2   3   7       17.83       16.91      0.74 o
   3   3   7        5.48        6.26      2.80 o
   4   3   7        1.41        2.99      0.89 o
   5   3   7        6.67       11.48      2.21 o
   6   3   7       57.01       54.19      4.50 o
   7   3   7       13.75       25.53      4.15 o
 -11   4   7        8.71        7.47      2.63 o
 -10   4   7       15.37       16.34      1.94 o
  -9   4   7       34.60       31.36      2.21 o
  -8   4   7       16.30       14.44      1.63 o
  -7   4   7        2.54        2.16      0.62 o
  -6   4   7        1.39        1.37      0.57 o
  -5   4   7      884.74      875.79     17.67 o
  -4   4   7        8.55        7.68      0.62 o
  -3   4   7      663.12      683.49     10.95 o
  -2   4   7      427.45      377.37      7.37 o
  -1   4   7      403.37      389.99      7.26 o
   0   4   7        1.07        0.30      0.42 o
   1   4   7        1.04        0.05      1.17 o
   2   4   7       17.71       14.86      2.54 o
   3   4   7       33.80       30.35      1.41 o
   4   4   7        4.89        6.43      2.36 o
   5   4   7       59.36       53.21      2.80 o
   6   4   7        1.34       -0.04      2.16 o
   7   4   7       41.73       45.36      5.34 o
 -10   5   7        9.28       10.03      1.55 o
  -9   5   7        0.04        3.00      1.55 o
  -8   5   7        4.81        6.01      1.41 o
  -7   5   7       13.66       11.09      1.02 o
  -6   5   7      189.63      170.03      3.44 o
  -5   5   7       44.88       41.51      1.28 o
  -4   5   7        0.30        0.31      0.49 o
  -3   5   7        0.30        0.40      0.57 o
  -2   5   7        6.01        4.89      0.74 o
  -1   5   7       65.60       59.50      1.85 o
   0   5   7       52.69       51.48      2.96 o
   1   5   7        5.83        6.06      0.97 o
   2   5   7       59.85       48.86      1.83 o
   3   5   7        8.71        7.85      3.27 o
   4   5   7       18.15       19.03      4.99 o
   5   5   7        6.00        3.51      2.91 o
   6   5   7       55.30       51.23      6.36 o
 -10   6   7        1.76        3.80      1.41 o
  -9   6   7        0.51        0.84      1.55 o
  -8   6   7       45.24       43.55      2.03 o
  -7   6   7       33.02       37.01      1.77 o
  -6   6   7       20.68       22.04      1.32 o
  -5   6   7      144.75      132.54      2.87 o
  -4   6   7       22.74       19.34      0.88 o
  -3   6   7       25.60       23.41      0.97 o
  -2   6   7       30.64       25.35      1.41 o
  -1   6   7       30.76       29.56      1.32 o
   0   6   7       41.41       36.08      1.32 o
   1   6   7        0.00        0.67      1.55 o
   2   6   7       10.07       10.90      1.52 o
   3   6   7       84.71       84.97      4.84 o
   4   6   7       24.60       20.43      1.86 o
   5   6   7        1.92        1.07      1.39 o
  -9   7   7        3.43        4.50      1.59 o
  -8   7   7       27.44       25.22      1.68 o
  -7   7   7        0.16        0.71      0.88 o
  -6   7   7        0.03        0.13      0.75 o
  -5   7   7       24.05       24.38      1.37 o
  -4   7   7        6.96        4.28      0.84 o
  -3   7   7       29.67       26.94      1.32 o
  -2   7   7       76.07       74.51      3.05 o
  -1   7   7        0.23       -0.04      0.79 o
   0   7   7       20.72       22.24      1.74 o
   1   7   7        1.09        2.52      0.76 o
   2   7   7       63.51       54.94      2.93 o
   3   7   7        3.99        0.36      2.30 o
   4   7   7        4.38        5.92      2.03 o
  -8   8   7        5.08        2.52      1.37 o
  -7   8   7      114.94      116.64      4.24 o
  -6   8   7      163.05      174.14      5.65 o
  -5   8   7        0.35        1.63      0.88 o
  -4   8   7        8.07        9.32      1.06 o
  -3   8   7        5.85        5.61      1.28 o
  -2   8   7       25.55       23.76      2.30 o
  -1   8   7       16.93       15.06      2.16 o
   0   8   7       25.37       20.09      2.12 o
   1   8   7       78.73       84.09      5.03 o
   2   8   7        4.00       -0.31      1.99 o
  -7   9   7       53.18       54.32      3.22 o
  -6   9   7       53.66       55.03      3.22 o
  -5   9   7       34.00       36.88      2.52 o
  -4   9   7        5.02        1.77      1.32 o
  -3   9   7        3.93        2.12      1.81 o
  -2   9   7        0.23        0.35      1.90 o
  -1   9   7        9.35        8.79      1.72 o
   1   9   7       11.30       12.19      2.12 o
  -4  10   7        0.00       -1.06      1.32 o
  -3  10   7       61.17       60.59      3.58 o
   0 -14   8        4.66        9.54      2.10 o
   1 -14   8        0.82        1.45      1.63 o
   2 -14   8        0.40        0.04      2.78 o
   3 -14   8       57.77       70.06      3.82 o
   4 -14   8       33.33       34.27      4.11 o
  -3 -13   8        9.00       11.17      1.68 o
  -2 -13   8        1.74        3.66      1.28 o
  -1 -13   8        9.29        2.45      2.16 o
   0 -13   8        0.80        3.11      1.59 o
   1 -13   8       27.85       27.50      2.98 o
   2 -13   8        3.48        4.48      3.64 o
   3 -13   8        3.83       10.53      5.39 o
   4 -13   8       17.46       13.26      1.82 o
   5 -13   8       12.36       14.60      1.74 o
   6 -13   8        4.69        5.16      2.41 o
  -4 -12   8       56.27       56.53      3.18 o
  -3 -12   8        0.31       -0.22      1.11 o
  -2 -12   8        0.20        1.88      2.03 o
  -1 -12   8        2.62        1.22      1.15 o
   0 -12   8       10.43        8.34      3.42 o
   1 -12   8       21.89       24.66      1.90 o
   2 -12   8       36.25       35.28      3.84 o
   3 -12   8        7.40        5.12      1.19 o
   4 -12   8       16.40       16.08      1.46 o
   5 -12   8       43.32       50.10      2.41 o
   6 -12   8       10.89        7.61      1.60 o
   7 -12   8        0.07       -1.97      1.97 o
  -5 -11   8        1.85        1.15      1.46 o
  -4 -11   8       40.33       42.84      1.99 o
  -3 -11   8        1.43        1.93      0.99 o
  -2 -11   8        8.64        8.52      1.97 o
  -1 -11   8       92.77       85.54      2.33 o
   0 -11   8        9.02        8.81      1.08 o
   1 -11   8       34.75       35.47      4.20 o
   2 -11   8       90.59       89.98      3.75 o
   3 -11   8       14.45       14.97      1.41 o
   4 -11   8       14.01       16.43      1.63 o
   5 -11   8       11.03       13.87      1.77 o
   6 -11   8        5.21       -0.09      1.26 o
   7 -11   8        2.45        2.30      1.32 o
   8 -11   8        2.91        1.80      2.69 o
  -6 -10   8        1.49        5.34      1.41 o
  -5 -10   8      153.26      159.48      5.03 o
  -4 -10   8       37.86       36.52      1.63 o
  -3 -10   8        3.83        3.17      0.77 o
  -2 -10   8      113.40      105.25     11.99 o
  -1 -10   8      372.15      357.03      6.24 o
   0 -10   8      163.58      159.03      3.57 o
   1 -10   8       14.68       12.20      1.21 o
   2 -10   8        0.00        1.41      1.57 o
   3 -10   8       32.07       28.83      4.55 o
   4 -10   8       68.07       53.27      7.07 o
   5 -10   8       24.84       37.80      3.14 o
   6 -10   8       28.27       30.39      1.97 o
   7 -10   8       16.72       15.02      3.18 o
   8 -10   8        1.11        1.81      1.99 o
  -7  -9   8       17.28       20.93      1.85 o
  -6  -9   8       48.25       48.10      2.12 o
  -5  -9   8        0.36        0.93      0.79 o
  -4  -9   8      115.27      112.84      3.18 o
  -3  -9   8        8.94        9.64      0.75 o
  -2  -9   8       53.81       61.26      1.66 o
  -1  -9   8      124.32      113.38      4.97 o
   0  -9   8      851.32      799.72     15.28 o
   1  -9   8       16.00       14.76      2.14 o
   2  -9   8      174.06      171.74      4.37 o
   3  -9   8       13.43        9.47      0.79 o
   4  -9   8       48.75       29.85      1.85 o
   5  -9   8        8.16       11.44      2.21 o
   6  -9   8      298.36      253.42     11.62 o
   7  -9   8       12.79        7.38      2.12 o
   8  -9   8        4.68        1.50      2.96 o
   9  -9   8        0.08        0.42      2.43 o
  -8  -8   8        0.30        5.08      1.81 o
  -7  -8   8       14.36       16.78      1.68 o
  -6  -8   8        6.57        7.11      1.06 o
  -5  -8   8        0.18        1.08      0.56 o
  -4  -8   8       42.48       38.95      1.55 o
  -3  -8   8      163.81      158.16     12.94 o
  -2  -8   8       90.24       98.28      2.13 o
  -1  -8   8        0.97        0.54      1.21 o
   0  -8   8        6.28        5.69      0.70 o
   1  -8   8        2.71        3.23      0.62 o
   2  -8   8        1.90        2.81      0.65 o
   3  -8   8        0.22        2.16      2.25 o
   4  -8   8      109.51       86.42      3.21 o
   5  -8   8        8.23       10.38      1.81 o
   6  -8   8        0.00       -0.35      1.41 o
   7  -8   8        3.77        1.63      1.85 o
   8  -8   8       35.52       35.82      3.97 o
   9  -8   8        6.74        9.99      7.24 o
  -9  -7   8       13.50        9.10      2.78 o
  -8  -7   8       15.89       10.29      2.16 o
  -7  -7   8        0.14       -1.37      1.37 o
  -6  -7   8        2.48        3.40      0.93 o
  -5  -7   8       78.82       73.77      2.89 o
  -4  -7   8       50.02       58.23      3.16 o
  -3  -7   8       59.97       55.11      1.57 o
  -2  -7   8      171.05      173.37      3.57 o
  -1  -7   8      203.10      218.67      8.72 o
   0  -7   8      246.67      257.32      7.00 o
   1  -7   8        0.54        0.66      0.82 o
   2  -7   8       18.98       16.53      4.64 o
   3  -7   8        3.37        5.92      0.99 o
   4  -7   8       24.76       12.94      2.30 o
   5  -7   8       12.97       10.73      2.25 o
   6  -7   8       53.54       52.95      3.97 o
   7  -7   8        2.71        2.74      1.81 o
   8  -7   8       32.85       39.04      3.75 o
   9  -7   8       44.50       39.23      7.93 o
  -9  -6   8      103.32       97.16      7.51 o
  -8  -6   8        0.22        0.62      1.55 o
  -7  -6   8       36.57       31.80      2.12 o
  -6  -6   8      145.16      139.93      8.61 o
  -5  -6   8       25.31       19.49      2.63 o
  -4  -6   8       83.27       79.19      2.03 o
  -3  -6   8       32.68       27.10      2.03 o
  -2  -6   8      356.41      380.17      6.27 o
  -1  -6   8      125.75      118.60      3.75 o
   0  -6   8        1.18        2.54      0.69 o
   1  -6   8        1.63        0.74      0.54 o
   2  -6   8        6.75        4.42      1.92 o
   3  -6   8        0.09        0.39      2.96 o
   4  -6   8       75.58       75.43      4.50 o
   5  -6   8       35.29       37.67      2.96 o
   6  -6   8        4.40        3.22      2.43 o
   7  -6   8       43.94       40.63      3.67 o
   8  -6   8      115.02       99.59      6.54 o
   9  -6   8       15.27       15.81      4.53 o
 -10  -5   8        0.91        5.73      6.05 o
  -9  -5   8       44.21       39.71      5.01 o
  -8  -5   8       33.90       30.03      2.91 o
  -7  -5   8        6.81        6.75      0.63 o
  -6  -5   8      204.77      192.09      4.09 o
  -5  -5   8      304.35      268.76      6.26 o
  -4  -5   8       64.00       67.69      2.51 o
  -3  -5   8        0.03        0.64      0.44 o
  -2  -5   8      284.82      292.11      8.97 o
  -1  -5   8     1636.94     1584.88     36.77 o
   0  -5   8      310.86      330.24      9.94 o
   1  -5   8      160.31      156.25      3.56 o
   2  -5   8       82.79       82.44      5.90 o
   3  -5   8      168.29      156.30      4.63 o
   4  -5   8       25.60       19.56      2.12 o
   5  -5   8       50.19       46.20      3.44 o
   6  -5   8       99.35       89.90      2.87 o
   7  -5   8       14.62        8.21      2.34 o
   8  -5   8       20.30       22.57      3.62 o
   9  -5   8       26.17       13.06      2.03 o
 -10  -4   8       31.92       28.01      3.32 o
  -9  -4   8       97.45      107.97      5.66 o
  -8  -4   8        2.32        3.00      1.77 o
  -7  -4   8       17.03       15.28      0.84 o
  -6  -4   8        3.98        6.61      0.61 o
  -5  -4   8        0.15        1.49      1.74 o
  -4  -4   8      269.19      251.20      7.01 o
  -3  -4   8      189.69      179.57      6.51 o
  -2  -4   8        0.46        0.80      0.36 o
  -1  -4   8       31.32       27.62      1.44 o
   0  -4   8      100.35       99.13      4.86 o
   1  -4   8       16.72       15.41      0.73 o
   2  -4   8      205.43      203.68      6.29 o
   3  -4   8        0.59        1.48      0.81 o
   4  -4   8       41.17       47.21      3.27 o
   5  -4   8        7.96        7.02      1.88 o
   6  -4   8        0.78        1.92      0.47 o
   7  -4   8       57.11       52.29      4.28 o
   8  -4   8       49.41       48.36      4.59 o
   9  -4   8        0.68       -2.30      2.30 o
 -10  -3   8       10.61       12.78      2.52 o
  -9  -3   8        0.89        1.05      5.10 o
  -8  -3   8        6.04        7.64      1.99 o
  -7  -3   8        0.89        0.93      0.44 o
  -6  -3   8        0.52        0.62      0.63 o
  -5  -3   8       48.85       46.36      2.94 o
  -4  -3   8       90.86       86.76      3.78 o
  -3  -3   8        0.62        1.47      1.72 o
  -2  -3   8        3.96        3.39      0.71 o
  -1  -3   8      299.46      292.77      6.37 o
   0  -3   8      539.34      566.21     11.36 o
   1  -3   8        0.60        1.42      0.57 o
   2  -3   8       20.68       21.75      3.27 o
   3  -3   8      730.56      685.61     24.11 o
   4  -3   8      389.25      372.34     10.02 o
   5  -3   8        3.84        4.67      0.82 o
   6  -3   8        7.75        7.86      1.83 o
   7  -3   8       82.47       77.46      5.61 o
   8  -3   8       16.75       14.09      3.49 o
   9  -3   8       13.76       13.96      3.40 o
 -10  -2   8       91.17       90.86      5.04 o
  -9  -2   8       30.99       29.01      2.23 o
  -8  -2   8       61.92       58.78      2.74 o
  -7  -2   8       20.87       18.77      0.75 o
  -6  -2   8        4.31        1.90      0.53 o
  -5  -2   8        8.52        9.89      1.55 o
  -4  -2   8       25.22       25.59      1.68 o
  -3  -2   8      104.66      111.33      3.02 o
  -2  -2   8       16.39       22.22      1.05 o
  -1  -2   8       83.87       94.45      4.92 o
   0  -2   8       41.16       42.12      1.48 o
   1  -2   8      119.28      111.16      3.68 o
   2  -2   8      232.14      240.60      5.44 o
   3  -2   8        0.97        0.71      0.63 o
   4  -2   8      178.17      177.21      5.52 o
   5  -2   8       97.86       94.36      4.84 o
   6  -2   8       23.62       23.82      3.44 o
   7  -2   8        0.34        0.66      2.74 o
   8  -2   8      114.55      112.31      8.13 o
   9  -2   8       79.18       91.60      7.60 o
 -11  -1   8        1.64        1.07      1.14 o
 -10  -1   8       18.75       15.78      5.54 o
  -9  -1   8       17.71       12.49      1.30 o
  -8  -1   8        2.32        0.26      0.88 o
  -7  -1   8      130.41      101.53      2.87 o
  -6  -1   8       70.86       73.89      1.99 o
  -5  -1   8       65.99       65.14      2.08 o
  -4  -1   8       57.57       69.93      1.85 o
  -3  -1   8      137.37      131.96      2.90 o
  -2  -1   8        0.23        1.02      0.64 o
  -1  -1   8        2.90        3.56      1.17 o
   0  -1   8       12.23       14.94      0.98 o
   1  -1   8      102.86      100.88      4.84 o
   2  -1   8       94.33       97.84      7.86 o
   3  -1   8        6.07        8.98      0.76 o
   4  -1   8      115.81      125.18      3.19 o
   5  -1   8       93.10       88.84      2.72 o
   6  -1   8        1.91        1.00      1.10 o
   7  -1   8        1.42        5.87      3.14 o
   8  -1   8       18.02       21.77      3.58 o
 -11   0   8        1.43        1.48      2.98 o
 -10   0   8       28.25       30.92      2.41 o
  -9   0   8       74.74       79.32      3.36 o
  -8   0   8       59.89       65.28      2.91 o
  -7   0   8      360.76      342.50      9.67 o
  -6   0   8      165.61      148.48      4.59 o
  -5   0   8        3.95        0.04      0.75 o
  -4   0   8      494.45      474.91     13.27 o
  -3   0   8       46.79       43.80      1.13 o
  -2   0   8      100.97      111.02      2.56 o
  -1   0   8        1.02        1.11      3.18 o
   0   0   8       44.95       38.47      1.22 o
   1   0   8        4.43        6.89      0.50 o
   2   0   8        0.42        0.48      0.49 o
   3   0   8       12.38       15.10      3.14 o
   4   0   8       29.48       28.88      1.33 o
   5   0   8       32.35       29.05      3.93 o
   6   0   8        0.06       -2.65      2.65 o
   7   0   8        0.20       -0.79      2.96 o
   8   0   8      166.24      192.12     12.10 o
 -11   1   8       28.59       33.60      2.61 o
 -10   1   8       51.14       51.05      3.14 o
  -9   1   8      264.57      258.41      8.83 o
  -8   1   8       31.93       29.94      1.94 o
  -7   1   8       19.52       20.58      1.72 o
  -6   1   8       49.96       53.93      1.63 o
  -5   1   8       22.92       18.46      0.79 o
  -4   1   8        4.60        5.52      0.79 o
  -3   1   8       29.09       25.30      0.91 o
  -2   1   8      183.91      174.16      3.61 o
  -1   1   8       39.01       34.42      1.06 o
   0   1   8        0.21        0.05      0.41 o
   1   1   8       12.09       11.85      0.58 o
   2   1   8       57.37       53.09      1.34 o
   3   1   8        8.08        7.95      0.79 o
   4   1   8        1.02        0.38      2.27 o
   5   1   8        0.00        3.22      1.90 o
   6   1   8       26.74       27.29      3.36 o
   7   1   8       12.56       13.82      3.49 o
   8   1   8       16.03       14.27      3.58 o
 -11   2   8        0.59        2.34      1.37 o
 -10   2   8       17.17       14.84      2.08 o
  -9   2   8       41.20       41.47      2.34 o
  -8   2   8        1.68        2.65      1.15 o
  -7   2   8        0.38        1.15      0.62 o
  -6   2   8       97.68       96.63      2.69 o
  -5   2   8       66.71       65.05      1.94 o
  -3   2   8      255.14      235.18      4.55 o
  -2   2   8        2.36        1.69      0.56 o
  -1   2   8      106.37       96.96      3.56 o
   0   2   8       16.05       16.43      0.60 o
   1   2   8        9.14       10.68      2.10 o
   2   2   8        6.52        7.01      1.41 o
   3   2   8       49.59       49.16      1.41 o
   4   2   8       38.72       31.14      2.72 o
   5   2   8       22.12       20.05      3.31 o
   6   2   8        0.28       -0.26      2.91 o
   7   2   8       56.78       45.00      5.08 o
 -10   3   8       10.81        9.14      1.77 o
  -9   3   8       32.47       29.72      2.08 o
  -8   3   8        0.92        1.37      1.06 o
  -7   3   8       61.03       64.17      1.85 o
  -6   3   8      284.44      283.58      6.54 o
  -5   3   8      438.96      421.82      7.77 o
  -4   3   8      388.56      379.11      7.02 o
  -3   3   8      890.17      849.24     14.53 o
  -2   3   8       15.74       14.86      1.09 o
  -1   3   8       53.13       41.48      3.47 o
   0   3   8      109.23       97.80      4.11 o
   1   3   8       53.26       47.62      1.52 o
   2   3   8        0.26       -0.26      0.70 o
   3   3   8        7.80        7.06      0.94 o
   4   3   8        0.07        0.39      2.01 o
   5   3   8       36.29       31.00      4.02 o
   6   3   8        2.86        3.05      2.30 o
 -10   4   8        8.58       10.07      1.81 o
  -9   4   8        0.20       -1.10      1.10 o
  -8   4   8       19.59       20.40      1.63 o
  -7   4   8       46.13       53.04      2.03 o
  -6   4   8       15.65       12.85      0.75 o
  -5   4   8      230.26      230.98      4.55 o
  -4   4   8       40.65       39.48      1.28 o
  -3   4   8       31.63       33.26      1.19 o
  -2   4   8       24.37       21.35      1.20 o
  -1   4   8        0.53        1.24      0.75 o
   0   4   8       73.33       73.19      1.87 o
   1   4   8       44.57       41.81      5.03 o
   2   4   8       23.28       24.31      2.61 o
   3   4   8      108.82      113.33      4.17 o
   4   4   8       70.99       70.82      3.25 o
   5   4   8        0.06        1.57      1.68 o
   6   4   8       25.36       22.43      1.98 o
 -10   5   8        8.87       16.12      2.25 o
  -9   5   8        5.62        6.40      1.37 o
  -8   5   8        3.94        4.95      1.63 o
  -7   5   8       99.02       96.32      3.14 o
  -6   5   8        1.16        0.44      0.71 o
  -5   5   8      115.52      115.05      2.83 o
  -4   5   8       10.18        9.27      0.71 o
  -3   5   8       14.78       13.16      0.88 o
  -2   5   8        0.69        0.97      0.79 o
  -1   5   8      136.26      128.34      4.02 o
   0   5   8       70.37       62.73      2.74 o
   1   5   8       41.31       40.79      3.27 o
   2   5   8       31.12       29.63      1.91 o
   3   5   8        7.07       10.11      3.95 o
   4   5   8        0.23        1.17      1.23 o
   5   5   8       57.68       53.92      3.21 o
  -9   6   8        1.20        3.00      1.50 o
  -8   6   8       16.66       12.23      1.63 o
  -7   6   8        0.00        0.49      0.84 o
  -6   6   8       44.80       41.91      1.85 o
  -5   6   8       16.65       15.10      1.24 o
  -4   6   8        6.91        6.18      0.88 o
  -3   6   8       16.51       18.51      1.41 o
  -2   6   8       18.64       15.81      1.32 o
  -1   6   8       25.15       24.91      1.59 o
   0   6   8      155.54      154.18      5.12 o
   1   6   8        9.04        8.32      2.08 o
   2   6   8       31.40       30.67      2.07 o
   3   6   8       11.71        8.86      1.27 o
   4   6   8       37.14       29.41      2.26 o
  -8   7   8       38.32       38.42      2.56 o
  -7   7   8        8.64       10.33      1.63 o
  -6   7   8        4.15        3.05      1.06 o
  -5   7   8       43.74       47.08      1.99 o
  -4   7   8        8.26        9.01      0.97 o
  -3   7   8        0.30        1.19      0.93 o
  -2   7   8        0.07       -0.40      0.84 o
  -1   7   8       20.94       11.35      1.28 o
   0   7   8       22.14       18.02      1.63 o
   1   7   8       19.00       18.83      1.27 o
   2   7   8       17.81       25.17      2.78 o
   3   7   8        8.28       12.32      2.34 o
  -7   8   8        1.06        1.55      1.90 o
  -6   8   8       72.56       65.94      5.30 o
  -5   8   8       97.84      108.82      5.39 o
  -4   8   8       17.35       17.75      1.68 o
  -3   8   8        3.83        2.56      2.12 o
  -2   8   8        1.15       -1.90      1.90 o
  -1   8   8        4.56        7.86      1.99 o
   0   8   8       33.54       30.47      2.78 o
   1   8   8        7.17       10.47      2.21 o
  -5   9   8       73.09       93.58      6.54 o
  -4   9   8       13.35       13.96      1.77 o
  -3   9   8       16.82       15.28      2.96 o
  -2   9   8       24.43       27.25      3.00 o
   1 -14   9        1.24        0.42      4.57 o
   2 -14   9        0.40       -1.33      1.83 o
   3 -14   9      123.93      120.61      6.07 o
  -2 -13   9       61.65       64.42      2.73 o
  -1 -13   9       14.70       14.45      2.17 o
   0 -13   9        1.73       -1.50      1.50 o
   1 -13   9       44.29       30.21      2.50 o
   2 -13   9       19.60       21.24      2.02 o
   3 -13   9        5.33        6.01      2.16 o
   4 -13   9       15.64       12.72      2.65 o
   5 -13   9        0.02        0.26      1.55 o
  -4 -12   9        0.22        3.14      1.46 o
  -3 -12   9        0.00       -0.55      1.07 o
  -2 -12   9        0.91        0.42      0.88 o
  -1 -12   9       10.02        9.77      1.60 o
   0 -12   9        1.49        0.50      1.45 o
   1 -12   9       21.04       21.18      7.91 o
   2 -12   9       48.75       46.36      2.01 o
   3 -12   9      202.19      222.19      8.13 o
   4 -12   9      110.88      114.61      4.95 o
   5 -12   9        0.06       -0.71      1.63 o
   6 -12   9        0.13        0.97      1.59 o
   7 -12   9       72.08       65.28      5.39 o
  -5 -11   9        0.07       -0.22      1.37 o
  -4 -11   9        2.06        3.05      0.97 o
  -3 -11   9       62.97       64.46      4.55 o
  -2 -11   9        7.25        5.20      0.82 o
  -1 -11   9        1.49        1.83      0.67 o
   0 -11   9       15.28       13.24      1.18 o
   1 -11   9      134.02      135.62      3.91 o
   2 -11   9      106.46      113.81      4.20 o
   3 -11   9       29.25       25.84      1.90 o
   4 -11   9       34.77       39.39      2.56 o
   5 -11   9        4.03        5.17      1.41 o
   6 -11   9        6.61        5.65      1.41 o
   7 -11   9       10.99        9.54      1.94 o
  -6 -10   9        3.92        4.90      1.28 o
  -5 -10   9        3.40        3.27      0.97 o
  -4 -10   9        0.21        1.59      0.97 o
  -3 -10   9        0.02        0.72      0.72 o
  -2 -10   9       21.97       19.39      1.05 o
  -1 -10   9        0.94        3.61      1.10 o
   0 -10   9       86.58       79.41      4.13 o
   1 -10   9       76.46       69.13      6.18 o
   2 -10   9      141.46      128.60     14.22 o
   3 -10   9        1.59        4.59      1.85 o
   4 -10   9       41.83       35.02      2.78 o
   5 -10   9       10.88       15.77      2.78 o
   6 -10   9      104.56      100.08      6.27 o
   7 -10   9        0.01       -2.78      2.78 o
   8 -10   9       45.85       34.63      4.37 o
  -7  -9   9       26.11       28.93      2.16 o
  -6  -9   9        1.13        1.68      1.02 o
  -5  -9   9        4.15        5.48      0.88 o
  -4  -9   9       23.22       18.99      1.19 o
  -3  -9   9       11.09       12.71      1.08 o
  -2  -9   9       30.25       26.96      1.61 o
  -1  -9   9      173.67      182.91      4.10 o
   0  -9   9      248.72      252.07     13.25 o
   1  -9   9       27.87       24.58      1.81 o
   2  -9   9        0.96        0.23      0.54 o
   3  -9   9        1.74        0.63      3.71 o
   4  -9   9        2.73        4.99      2.16 o
   5  -9   9        4.01       -1.41      2.25 o
   6  -9   9        6.00        6.01      2.47 o
   7  -9   9        0.13       -0.66      1.99 o
   8  -9   9      129.46      159.39      9.89 o
  -8  -8   9        1.00        1.50      1.32 o
  -7  -8   9       24.78       26.37      1.90 o
  -6  -8   9       22.10       22.66      1.24 o
  -5  -8   9        0.94        0.75      0.75 o
  -4  -8   9        8.02        7.82      0.88 o
  -3  -8   9      134.24      131.32     11.95 o
  -2  -8   9        9.70        7.60      0.82 o
  -1  -8   9        7.75        8.21      2.30 o
   0  -8   9      201.25      194.22      4.72 o
   1  -8   9        3.87        4.04      2.38 o
   2  -8   9        1.12       -0.09      0.58 o
   3  -8   9       53.11       47.65      2.15 o
   4  -8   9       22.19       13.00      1.68 o
   5  -8   9        3.26        5.08      2.43 o
   6  -8   9        0.95       -2.30      2.30 o
   7  -8   9        9.35        7.24      2.25 o
   8  -8   9       22.18       23.76      4.15 o
  -8  -7   9       19.42       20.18      3.22 o
  -7  -7   9       16.20       12.94      2.30 o
  -6  -7   9        7.55        7.38      0.84 o
  -5  -7   9        2.80        2.25      0.71 o
  -4  -7   9       15.55       15.94      0.97 o
  -3  -7   9       61.89       68.79      2.91 o
  -2  -7   9      852.72      877.24     28.49 o
  -1  -7   9       94.45       86.37      2.44 o
   0  -7   9      358.37      369.67      9.97 o
   1  -7   9        0.10        1.33      0.64 o
   2  -7   9        1.58        0.93      0.62 o
   3  -7   9        0.38        1.42      0.82 o
   4  -7   9       42.87       28.66      2.69 o
   5  -7   9       29.97       42.18      3.67 o
   6  -7   9        1.37        3.22      2.43 o
   7  -7   9       89.07       76.49      5.48 o
   8  -7   9       25.18       25.35      3.84 o
   9  -7   9       15.04       19.74      3.49 o
  -9  -6   9       52.78       52.34      4.90 o
  -8  -6   9        0.01        2.25      1.81 o
  -7  -6   9       46.66       46.42      3.93 o
  -6  -6   9       26.31       23.10      1.50 o
  -5  -6   9      279.63      251.65      5.79 o
  -4  -6   9      627.23      635.93     15.94 o
  -3  -6   9      104.67      115.05      3.53 o
  -2  -6   9       67.40       64.84      1.85 o
  -1  -6   9      130.59      129.85      3.28 o
   0  -6   9        6.56        9.30      1.17 o
   1  -6   9        4.31        5.08      2.94 o
   2  -6   9       44.22       43.06      1.81 o
   3  -6   9      247.83      223.64      6.22 o
   4  -6   9       21.87       12.85      2.52 o
   5  -6   9        8.16        6.67      2.03 o
   6  -6   9        0.46        4.24      1.90 o
   7  -6   9       72.36       68.76      5.30 o
   8  -6   9       35.81       38.42      4.77 o
  -9  -5   9       18.61       21.11      3.09 o
  -8  -5   9        0.13       -0.44      1.63 o
  -7  -5   9        7.82        7.20      0.93 o
  -6  -5   9       15.25       13.21      1.15 o
  -5  -5   9      219.15      215.17      9.41 o
  -4  -5   9      483.46      481.97     12.19 o
  -3  -5   9      214.46      207.00      5.79 o
  -2  -5   9        7.57        8.26      1.35 o
  -1  -5   9        3.99        4.91      0.59 o
   0  -5   9       66.78       67.03      2.56 o
   1  -5   9        0.59        1.26      0.57 o
   2  -5   9        9.94        9.29      0.84 o
   3  -5   9      102.50      111.38      5.30 o
   4  -5   9       75.84       77.20      4.50 o
   5  -5   9        0.01       -1.68      1.68 o
   6  -5   9        0.67        4.15      1.90 o
   7  -5   9        0.92        4.15      2.16 o
   8  -5   9       11.93        6.45      2.38 o
   9  -5   9        0.31        3.58      3.93 o
 -10  -4   9        6.84        2.38      2.21 o
  -9  -4   9      145.84      161.73     10.42 o
  -8  -4   9        0.01       -0.26      1.41 o
  -7  -4   9      107.14       96.50      3.27 o
  -6  -4   9        8.57       11.53      1.68 o
  -5  -4   9       26.37       29.02      2.78 o
  -4  -4   9        2.56        2.38      1.19 o
  -3  -4   9      173.42      176.00      4.90 o
  -2  -4   9       90.60       86.60      2.52 o
  -1  -4   9      801.58      853.54     17.43 o
   0  -4   9       99.96      106.03      2.81 o
   1  -4   9      174.58      161.69      3.34 o
   2  -4   9      178.96      182.92     14.95 o
   3  -4   9      129.51      109.00      5.74 o
   4  -4   9       26.34       22.08      2.83 o
   5  -4   9        5.93        5.89      0.88 o
   6  -4   9        3.12        0.49      1.81 o
   7  -4   9       19.86       13.29      2.74 o
   8  -4   9        6.30       10.69      3.67 o
   9  -4   9       30.60       26.90      4.86 o
 -10  -3   9       70.32       64.17      5.39 o
  -9  -3   9        0.44       -1.15      1.68 o
  -8  -3   9       10.17        5.56      1.85 o
  -7  -3   9       50.38       42.40      1.72 o
  -6  -3   9       81.97       85.02      4.73 o
  -5  -3   9       42.28       28.04      2.30 o
  -4  -3   9       52.86       44.69      3.31 o
  -3  -3   9       49.49       56.05      1.85 o
  -2  -3   9       28.72       25.56      3.75 o
  -1  -3   9       89.24       99.24      3.86 o
   0  -3   9       72.87       73.85      2.30 o
   1  -3   9       27.92       26.79      1.58 o
   2  -3   9      329.06      341.35      9.03 o
   3  -3   9        3.84        3.50      1.19 o
   4  -3   9      258.78      262.04      6.22 o
   5  -3   9        0.28        0.59      0.73 o
   6  -3   9        3.44        5.83      2.78 o
   7  -3   9       26.49       26.54      3.53 o
   8  -3   9       35.55       39.48      5.03 o
 -10  -2   9       25.97       30.16      3.27 o
  -9  -2   9        2.77        1.15      1.85 o
  -8  -2   9        0.16        0.57      1.59 o
  -7  -2   9        1.46        4.73      1.72 o
  -6  -2   9       64.80       44.16      3.40 o
  -5  -2   9        4.50        4.11      1.90 o
  -4  -2   9       16.88       12.37      1.72 o
  -3  -2   9       18.99       20.67      0.79 o
  -2  -2   9       35.04       30.16      1.65 o
  -1  -2   9       12.74       14.45      1.90 o
   0  -2   9      252.39      258.74     18.35 o
   1  -2   9       12.47       13.31      1.13 o
   2  -2   9       73.18       72.39      2.79 o
   3  -2   9       11.81        8.97      0.90 o
   4  -2   9        5.79        4.47      1.72 o
   5  -2   9       24.72       24.90      1.17 o
   6  -2   9       25.67       16.83      2.87 o
   7  -2   9        0.02        0.62      2.03 o
   8  -2   9        0.34        5.03      2.69 o
 -10  -1   9       33.63       41.47      2.87 o
  -9  -1   9        3.30        3.49      1.28 o
  -8  -1   9        4.33        2.56      0.97 o
  -7  -1   9       58.86       48.14      2.25 o
  -6  -1   9        3.71        1.50      1.02 o
  -5  -1   9      127.93      102.11      3.44 o
  -4  -1   9       25.85       23.36      1.32 o
  -3  -1   9        6.69        7.02      1.72 o
  -2  -1   9      221.13      225.04      6.51 o
  -1  -1   9        2.19        2.66      0.77 o
   0  -1   9       63.53       62.69      3.86 o
   1  -1   9       29.44       27.43      0.88 o
   2  -1   9        5.69        8.99      0.97 o
   3  -1   9       43.40       40.34      2.38 o
   4  -1   9       33.46       28.57      1.39 o
   5  -1   9      107.92      109.89      5.85 o
   6  -1   9       36.42       42.18      4.20 o
   7  -1   9       33.78       26.63      4.59 o
   8  -1   9       12.89       13.96      3.44 o
 -10   0   9        5.34       10.20      1.77 o
  -9   0   9        1.53        2.30      1.32 o
  -8   0   9        1.26        1.28      1.10 o
  -7   0   9       30.63       29.99      1.10 o
  -6   0   9       74.01       76.14      3.05 o
  -5   0   9       24.90       20.67      1.50 o
  -4   0   9      182.16      157.45      4.86 o
  -3   0   9      553.22      516.37     10.25 o
  -2   0   9        0.06        1.06      0.79 o
  -1   0   9        1.31        1.20      0.60 o
   0   0   9        3.01        0.98      1.52 o
   1   0   9        2.19        2.88      0.77 o
   2   0   9       22.55       23.81      0.93 o
   3   0   9       13.08       17.58      1.14 o
   4   0   9        0.26        0.65      1.08 o
   5   0   9      177.06      175.73      9.01 o
   6   0   9       30.08       39.66      3.71 o
   7   0   9        0.12        3.58      3.40 o
 -10   1   9        0.38        2.74      1.28 o
  -9   1   9       13.24       17.09      1.68 o
  -8   1   9       29.38       34.63      2.34 o
  -7   1   9      189.20      185.27      4.46 o
  -6   1   9       20.74       20.98      1.59 o
  -5   1   9      220.18      206.60      5.96 o
  -4   1   9       51.50       49.24      1.55 o
  -3   1   9       17.31       19.43      0.79 o
  -2   1   9      429.48      427.78     10.78 o
  -1   1   9       39.11       35.57      5.23 o
   0   1   9        8.21       10.07      0.97 o
   1   1   9      152.33      147.26     11.24 o
   2   1   9       38.49       38.27      1.16 o
   3   1   9      293.41      285.56      9.05 o
   4   1   9       69.68       65.72      4.37 o
   5   1   9        8.64       11.09      3.14 o
   6   1   9       10.82        6.54      2.47 o
   7   1   9       11.79       18.24      3.31 o
 -10   2   9       55.14       54.32      3.18 o
  -9   2   9        1.73        1.55      1.06 o
  -8   2   9       33.54       30.56      2.08 o
  -7   2   9       55.70       48.01      2.47 o
  -6   2   9       14.17       15.10      0.84 o
  -5   2   9       60.82       57.28      1.90 o
  -4   2   9       62.69       60.73      1.85 o
  -3   2   9       94.85       93.41      2.43 o
  -2   2   9      361.93      379.90      9.80 o
  -1   2   9      285.79      252.03     19.45 o
   0   2   9      337.16      318.58     11.97 o
   1   2   9      108.03      104.24      8.86 o
   2   2   9       12.56       10.77      1.37 o
   3   2   9       28.18       28.76      7.42 o
   4   2   9       13.43       13.86      1.50 o
   5   2   9        3.35        1.59      2.08 o
   6   2   9        0.99        5.56      3.84 o
 -10   3   9        0.06        1.37      1.59 o
  -9   3   9       13.36       12.01      1.77 o
  -8   3   9       17.53       21.24      1.99 o
  -7   3   9        1.25       -0.04      1.10 o
  -6   3   9        0.36        0.84      0.66 o
  -5   3   9       74.22       67.48      1.77 o
  -4   3   9      140.21      144.90      3.62 o
  -3   3   9       66.60       77.51      2.83 o
  -2   3   9       93.75       84.97      3.09 o
  -1   3   9      744.48      740.51     18.73 o
   0   3   9      357.48      353.49     28.75 o
   1   3   9       20.36       19.56      1.14 o
   2   3   9       83.14       81.16      8.39 o
   3   3   9       29.16       23.71      1.57 o
   4   3   9       14.10        9.66      1.42 o
   5   3   9       14.58       14.11      3.86 o
   6   3   9        1.44        2.22      2.80 o
 -10   4   9       94.75      100.83      4.90 o
  -9   4   9        3.35        4.02      1.90 o
  -8   4   9       50.56       49.51      3.05 o
  -7   4   9       10.08       10.56      1.41 o
  -6   4   9      108.17      107.41      3.09 o
  -5   4   9       24.07       22.79      1.24 o
  -4   4   9       75.29       68.23      2.69 o
  -3   4   9       33.07       29.41      1.63 o
  -2   4   9      175.36      184.39      5.52 o
  -1   4   9       60.48       64.13      2.47 o
   0   4   9        5.07        5.68      0.91 o
   1   4   9       13.99       11.33      2.30 o
   2   4   9        0.10        0.40      1.06 o
   3   4   9       19.37       18.56      1.64 o
   4   4   9        5.19        8.89      1.92 o
   5   4   9       18.73       22.76      2.12 o
  -9   5   9        1.19        3.75      1.55 o
  -8   5   9       54.24       49.55      2.87 o
  -7   5   9        8.07        7.07      1.28 o
  -6   5   9        6.14        3.00      1.46 o
  -5   5   9       26.69       31.53      1.50 o
  -4   5   9       37.25       33.30      1.85 o
  -3   5   9       11.17        9.23      1.28 o
  -2   5   9       10.90       12.85      1.28 o
  -1   5   9        1.91        1.85      0.97 o
   0   5   9       10.95        7.60      1.15 o
   1   5   9       14.36       15.61      2.36 o
   2   5   9       71.53       69.75      5.17 o
   3   5   9       10.05        7.01      1.49 o
   4   5   9       10.24       11.85      1.81 o
  -8   6   9       10.41        7.91      1.68 o
  -7   6   9        2.84        1.63      1.24 o
  -6   6   9       54.29       58.08      3.14 o
  -5   6   9        3.69        3.93      1.02 o
  -4   6   9       15.81       15.55      1.63 o
  -3   6   9      123.39      121.98      4.73 o
  -2   6   9       13.68       11.04      1.15 o
  -1   6   9        1.60       -0.13      0.97 o
   0   6   9        2.23        1.77      1.24 o
   1   6   9        0.06       -0.46      1.20 o
   2   6   9       15.13       12.25      1.46 o
   3   6   9        1.54       -0.88      1.68 o
  -7   7   9       84.61       97.56      4.68 o
  -6   7   9        2.76        3.18      1.15 o
  -5   7   9        2.67        1.90      1.19 o
  -4   7   9        1.41       -0.44      1.15 o
  -3   7   9        7.41        6.23      1.19 o
  -2   7   9        6.86        6.45      1.19 o
  -1   7   9        0.04        1.55      1.90 o
   0   7   9        5.59        3.71      1.32 o
  -5   8   9        1.44        0.75      1.85 o
  -4   8   9       49.61       48.18      4.33 o
  -3   8   9       27.54       33.96      3.75 o
  -2   8   9       14.46       15.10      2.30 o
  -1   8   9       21.48       25.09      2.83 o
  -2 -13  10       16.57       17.22      2.52 o
  -1 -13  10        0.09       -0.10      3.51 o
   0 -13  10        0.01        1.31      1.58 o
   1 -13  10       10.35        5.41      2.50 o
   2 -13  10       16.17       18.41      2.78 o
   3 -13  10       15.05       20.53      4.31 o
   4 -13  10       11.19        9.54      2.65 o
  -3 -12  10       23.52       26.47      2.56 o
  -2 -12  10        4.62        3.86      1.50 o
  -1 -12  10       26.35       24.75      2.65 o
   0 -12  10       55.36       46.60      2.98 o
   1 -12  10       39.82       38.51      4.77 o
   2 -12  10       11.12       15.43      3.82 o
   3 -12  10       14.61       14.40      1.59 o
   4 -12  10        6.21       10.42      1.59 o
   5 -12  10        6.22        5.74      1.68 o
   6 -12  10        8.75        8.92      2.34 o
  -5 -11  10        0.08       -0.26      0.97 o
  -4 -11  10       50.64       51.58      2.30 o
  -3 -11  10        2.42        5.99      0.96 o
  -2 -11  10        5.13        6.48      1.30 o
  -1 -11  10       10.33       14.22      1.16 o
   0 -11  10       65.31       62.19      2.41 o
   1 -11  10       54.58       44.78      2.03 o
   2 -11  10        0.02        1.02      1.46 o
   3 -11  10        1.57        7.02      2.08 o
   4 -11  10       29.12       25.09      3.00 o
   5 -11  10        0.28       -2.30      2.30 o
   6 -11  10        2.00       -2.47      2.47 o
   7 -11  10       18.50       17.49      3.67 o
  -6 -10  10       28.25       26.76      2.21 o
  -5 -10  10        8.15        4.37      0.93 o
  -4 -10  10       24.91       30.08      1.68 o
  -3 -10  10        4.18        5.27      0.86 o
  -2 -10  10       16.11       14.39      1.02 o
  -1 -10  10        6.35        7.77      1.10 o
   0 -10  10        5.06        5.87      2.03 o
   1 -10  10       70.94       72.03      3.15 o
   2 -10  10        6.05        7.60      1.99 o
   3 -10  10       28.43       28.27      2.47 o
   4 -10  10       15.00       12.19      2.65 o
   5 -10  10        0.94        5.26      2.78 o
   6 -10  10        0.90        1.02      2.83 o
   7 -10  10       29.28       33.04      3.84 o
  -7  -9  10        0.37       -1.37      1.37 o
  -6  -9  10      121.42      130.86      5.61 o
  -5  -9  10       12.84       15.46      1.24 o
  -4  -9  10       32.42       32.73      1.59 o
  -3  -9  10        0.16        0.58      0.64 o
  -2  -9  10       17.54       19.13      0.98 o
  -1  -9  10      136.26      130.81      4.45 o
   0  -9  10       74.21       79.28      3.10 o
   1  -9  10        3.55        1.68      1.28 o
   2  -9  10       13.82        9.06      3.38 o
   3  -9  10        8.41        6.90      2.91 o
   4  -9  10        4.03        7.51      1.90 o
   5  -9  10        2.07        4.73      2.61 o
   6  -9  10        3.45        3.27      2.30 o
   7  -9  10        0.54        0.18      2.16 o
   8  -9  10        6.08        3.89      2.91 o
  -7  -8  10      102.35      119.55      5.48 o
  -6  -8  10       59.02       58.65      2.38 o
  -5  -8  10       13.44       13.47      1.15 o
  -4  -8  10        5.87        2.56      0.75 o
  -3  -8  10       46.32       48.69      2.89 o
  -2  -8  10       41.46       49.33      1.72 o
  -1  -8  10        2.54        2.82      2.56 o
   0  -8  10        0.10        1.49      0.91 o
   1  -8  10        2.26        6.40      1.85 o
   2  -8  10        5.13        3.99      0.87 o
   3  -8  10        7.34        2.90      0.80 o
   4  -8  10        1.30        0.56      0.92 o
   5  -8  10       96.85       93.89      5.96 o
   6  -8  10        0.00        0.57      1.59 o
   7  -8  10       32.89       40.63      4.37 o
   8  -8  10       15.84       12.72      3.84 o
  -8  -7  10        2.04        5.65      2.12 o
  -7  -7  10       47.59       53.35      2.91 o
  -6  -7  10       15.66       14.27      1.10 o
  -5  -7  10        0.34        0.49      0.71 o
  -4  -7  10      106.95      105.47      3.62 o
  -3  -7  10      112.41      113.28      3.67 o
  -2  -7  10        0.77        3.03      2.10 o
  -1  -7  10        0.78        2.65      1.08 o
   0  -7  10      780.96      826.50     28.66 o
   1  -7  10       54.22       56.75      3.31 o
   2  -7  10       23.48       24.90      1.38 o
   3  -7  10       41.73       36.15      1.79 o
   4  -7  10       32.83       29.72      3.09 o
   5  -7  10        0.58        0.93      2.43 o
   6  -7  10        9.72        5.92      3.00 o
   7  -7  10        1.43        1.94      2.12 o
   8  -7  10       27.14       20.76      3.18 o
  -8  -6  10        8.00        7.99      2.69 o
  -7  -6  10       31.84       30.43      3.18 o
  -6  -6  10       52.52       46.51      2.25 o
  -5  -6  10        0.68       -0.18      0.66 o
  -4  -6  10       13.88       13.47      1.06 o
  -3  -6  10      186.88      183.24      5.17 o
  -2  -6  10      663.10      688.02     16.81 o
  -1  -6  10      434.03      446.94     11.72 o
   0  -6  10      336.31      369.44     13.78 o
   1  -6  10       14.34       14.49      2.34 o
   2  -6  10        2.25        4.14      0.74 o
   3  -6  10      145.36      126.06      7.77 o
   4  -6  10       36.61       33.12      3.05 o
   5  -6  10       80.92       79.19      5.08 o
   6  -6  10       10.14       14.40      2.65 o
   7  -6  10       35.87       29.10      4.02 o
   8  -6  10       27.32       22.35      4.55 o
  -9  -5  10        4.82        7.29      2.21 o
  -8  -5  10       71.26       61.83      4.77 o
  -7  -5  10        4.11        2.74      1.72 o
  -6  -5  10        3.13        1.50      0.66 o
  -5  -5  10        0.39        2.43      0.84 o
  -4  -5  10        0.00       -0.09      0.66 o
  -3  -5  10        1.19        1.32      0.66 o
  -2  -5  10     1262.10     1262.27     36.66 o
  -1  -5  10      704.62      715.57     17.25 o
   0  -5  10        2.79        3.09      1.41 o
   1  -5  10       42.02       48.71      3.44 o
   2  -5  10      250.56      268.26     10.25 o
   3  -5  10        1.21        1.41      1.68 o
   4  -5  10       94.99       95.84      5.39 o
   5  -5  10       52.82       49.24      3.84 o
   6  -5  10       30.24       30.87      3.53 o
   7  -5  10       30.13       30.03      3.71 o
   8  -5  10       25.25       28.84      4.86 o
  -9  -4  10       15.54       13.29      2.69 o
  -8  -4  10        3.93        1.55      1.72 o
  -7  -4  10        1.97       -0.26      1.50 o
  -6  -4  10       13.09        9.63      1.85 o
  -5  -4  10       40.33       28.49      2.34 o
  -4  -4  10       36.20       34.45      1.50 o
  -3  -4  10        2.61        4.28      0.49 o
  -2  -4  10       29.05       20.80      2.56 o
  -1  -4  10       28.88       32.99      2.65 o
   0  -4  10       21.03       27.07      2.83 o
   1  -4  10       66.18       76.85      4.42 o
   2  -4  10      144.00      133.33      7.40 o
   3  -4  10      344.40      361.31     14.09 o
   4  -4  10       30.60       28.93      2.96 o
   5  -4  10       22.20       23.54      3.53 o
   6  -4  10       26.04       26.98      3.93 o
   7  -4  10       10.88       11.97      2.96 o
   8  -4  10        4.38       12.94      3.80 o
  -9  -3  10        1.04        2.69      2.30 o
  -8  -3  10       20.52       13.74      2.25 o
  -7  -3  10        3.20        5.56      1.72 o
  -6  -3  10       71.50       74.33      4.37 o
  -5  -3  10        5.38        1.99      1.46 o
  -4  -3  10      178.51      171.01      5.03 o
  -3  -3  10      164.97      179.18      8.04 o
  -2  -3  10       24.02       24.42      2.25 o
  -1  -3  10       40.40       36.52      2.69 o
   0  -3  10        1.26        4.73      1.46 o
   1  -3  10       90.70       96.37      4.59 o
   2  -3  10      439.70      452.73     17.18 o
   3  -3  10      216.66      215.04      9.05 o
   4  -3  10       15.12       16.18      1.51 o
   5  -3  10        7.74        7.02      2.25 o
   6  -3  10       13.22        9.72      2.38 o
   7  -3  10        4.86        9.72      3.49 o
   8  -3  10        4.29        5.92      3.05 o
 -10  -2  10        0.93       -2.34      2.34 o
  -9  -2  10        2.08        7.95      2.16 o
  -8  -2  10        3.24        2.34      2.52 o
  -7  -2  10        4.47        5.70      2.25 o
  -6  -2  10       31.71       27.03      2.47 o
  -5  -2  10       13.56        3.53      1.59 o
  -4  -2  10       76.24       70.88      4.20 o
  -3  -2  10       53.32       66.03      3.97 o
  -2  -2  10       31.64       33.70      2.52 o
  -1  -2  10        4.82        6.73      1.59 o
   0  -2  10       12.31        9.32      1.90 o
   1  -2  10       39.16       42.66      2.83 o
   2  -2  10       18.13       18.46      2.25 o
   3  -2  10        6.19        4.00      1.07 o
   4  -2  10       12.60       14.15      3.14 o
   5  -2  10        0.71        1.50      2.74 o
   6  -2  10       29.41       33.39      4.06 o
   7  -2  10        0.92        2.47      2.52 o
 -10  -1  10       44.49       39.75      2.83 o
  -9  -1  10        0.35        0.44      1.32 o
  -8  -1  10       15.78       12.81      1.59 o
  -7  -1  10       41.62       31.80      2.12 o
  -6  -1  10        0.00       -0.35      0.97 o
  -5  -1  10       54.65       49.91      2.38 o
  -4  -1  10        4.44        2.96      0.40 o
  -3  -1  10       32.64       19.48      2.47 o
  -2  -1  10      443.73      399.34     14.44 o
  -1  -1  10        6.34        6.20      0.68 o
   0  -1  10       95.36       93.61      3.71 o
   1  -1  10        0.13       -1.21      1.63 o
   2  -1  10       28.80       24.73      4.64 o
   3  -1  10       15.37       13.86      1.42 o
   4  -1  10        0.08        2.50      1.11 o
   5  -1  10        8.67       15.72      3.36 o
   6  -1  10        0.37       -1.24      3.22 o
   7  -1  10        0.79        0.79      2.47 o
 -10   0  10        3.84        1.32      1.37 o
  -9   0  10       31.87       29.59      2.25 o
  -8   0  10        0.03        0.84      0.97 o
  -7   0  10        2.10        1.46      1.02 o
  -6   0  10       57.58       61.30      2.69 o
  -5   0  10       87.76       84.31      3.18 o
  -4   0  10        1.61        2.30      0.44 o
  -3   0  10      128.12      135.36      4.28 o
  -2   0  10        6.08        7.33      2.16 o
  -1   0  10      364.90      386.41     25.79 o
   0   0  10        7.60        4.63      0.95 o
   1   0  10        0.37        3.25      1.79 o
   2   0  10        0.02        1.31      1.30 o
   3   0  10        2.55        2.41      0.66 o
   4   0  10       11.60       11.22      3.00 o
   5   0  10        1.41        4.28      2.87 o
   6   0  10        2.83        5.61      3.40 o
   7   0  10        3.25        1.02      2.69 o
 -10   1  10       25.40       29.94      2.56 o
  -9   1  10       20.68       20.09      2.08 o
  -8   1  10        0.44       -0.35      1.19 o
  -7   1  10        7.37        7.95      1.32 o
  -6   1  10       75.22       68.76      2.96 o
  -5   1  10        1.25        2.12      1.28 o
  -4   1  10        3.08        4.81      0.53 o
  -3   1  10        0.17        2.16      0.97 o
  -2   1  10      818.76      775.05     19.39 o
  -1   1  10        0.72       -0.69      0.87 o
   0   1  10       93.81       91.11      3.33 o
   1   1  10       84.79       80.44      7.88 o
   2   1  10      227.37      231.50      7.31 o
   3   1  10        7.14        6.38      0.91 o
   4   1  10        4.24        4.74      0.97 o
   5   1  10        5.69        5.03      2.38 o
   6   1  10        4.76       -0.26      2.34 o
 -10   2  10       65.38       80.11      4.20 o
  -9   2  10       12.57        8.83      1.77 o
  -8   2  10       15.36       23.01      2.12 o
  -7   2  10        0.00        1.19      1.19 o
  -6   2  10       22.19       25.53      1.90 o
  -5   2  10       47.89       43.99      2.25 o
  -4   2  10        7.44        8.13      1.10 o
  -3   2  10       97.53      106.92      3.67 o
  -2   2  10        3.30        5.12      1.32 o
  -1   2  10       11.58       12.19      1.32 o
   0   2  10       52.15       43.38      2.28 o
   1   2  10       33.92       24.96      1.21 o
   2   2  10      228.55      230.19     13.38 o
   3   2  10      103.97       97.57      5.76 o
   4   2  10        0.00        2.66      2.45 o
   5   2  10        0.40        3.67      3.31 o
  -9   3  10       81.68       94.42      4.68 o
  -8   3  10       56.08       61.26      3.44 o
  -7   3  10        6.70        9.58      1.55 o
  -6   3  10       35.15       32.77      2.21 o
  -5   3  10      119.45      112.44      4.28 o
  -4   3  10       35.01       39.84      2.12 o
  -3   3  10        1.95        1.41      0.93 o
  -2   3  10      108.26      107.41      3.84 o
  -1   3  10        0.38        2.16      1.24 o
   0   3  10       25.74       25.79      3.84 o
   1   3  10       14.35       15.32      1.61 o
   2   3  10        2.34        2.37      1.06 o
   3   3  10        1.25        0.76      1.13 o
   4   3  10        8.88        5.08      3.09 o
  -9   4  10        2.53        2.25      1.46 o
  -8   4  10       20.55       24.69      2.21 o
  -7   4  10       33.41       32.55      2.52 o
  -6   4  10      238.77      241.67      7.95 o
  -5   4  10       68.92       74.55      3.27 o
  -4   4  10       17.58       19.03      1.50 o
  -3   4  10        9.58       10.86      1.55 o
  -2   4  10       20.48       19.83      1.72 o
  -1   4  10       11.54        9.94      1.50 o
   0   4  10       58.45       62.18      4.24 o
   1   4  10        5.04        7.18      1.46 o
   2   4  10        3.79        1.99      2.38 o
   3   4  10       12.84        7.64      2.43 o
   4   4  10        4.53        6.67      2.34 o
  -8   5  10        2.97        1.94      1.32 o
  -7   5  10        0.09        2.16      1.37 o
  -6   5  10       16.08       11.66      1.63 o
  -5   5  10        4.95        5.83      1.37 o
  -4   5  10       32.15       31.58      2.03 o
  -3   5  10        4.41        0.84      1.32 o
  -2   5  10        4.52        5.12      1.15 o
  -1   5  10       20.50       26.85      1.94 o
   0   5  10       27.08       25.66      1.90 o
   1   5  10       70.21       67.70      5.21 o
   2   5  10        3.92        9.76      2.96 o
  -7   6  10       19.87       20.62      1.90 o
  -6   6  10      120.71      136.82      5.70 o
  -5   6  10       73.31       75.96      3.71 o
  -4   6  10        0.03        0.75      1.15 o
  -3   6  10        0.10        0.18      1.15 o
  -2   6  10       81.54       86.25      4.02 o
  -1   6  10       41.11       42.71      2.52 o
   0   6  10        0.68        0.40      1.02 o
   1   6  10       25.49       17.71      2.61 o
  -5   7  10       36.97       51.81      4.59 o
  -4   7  10       28.38       29.86      3.31 o
  -3   7  10        3.15        3.53      1.85 o
  -2   7  10        2.97        2.30      1.59 o
  -1   7  10        1.69        0.31      1.99 o
   0 -13  11        0.00        0.07      2.03 o
   1 -13  11        0.14        0.44      2.00 o
   2 -13  11      189.91      185.92      8.34 o
   3 -13  11       57.28       59.49      7.66 o
  -3 -12  11       68.25       64.88      5.39 o
  -2 -12  11        8.24        7.20      2.78 o
  -1 -12  11       20.51       19.13      1.90 o
   0 -12  11        4.17        2.12      1.90 o
   1 -12  11        1.98        1.64      1.16 o
   2 -12  11      308.37      313.90      9.36 o
   3 -12  11      282.10      289.28     10.51 o
   4 -12  11       13.00       17.36      2.08 o
   5 -12  11        2.34        4.46      1.50 o
  -4 -11  11        0.32        2.12      1.02 o
  -3 -11  11        9.89        9.94      1.19 o
  -2 -11  11       28.57       27.14      1.85 o
  -1 -11  11        1.55        4.66      2.10 o
   0 -11  11       22.41       23.87      3.97 o
   1 -11  11       20.89       20.64      2.63 o
   2 -11  11        0.14        3.62      1.68 o
   3 -11  11        4.82        4.90      1.85 o
   4 -11  11        2.90        2.25      2.47 o
   5 -11  11       47.04       45.00      3.84 o
   6 -11  11       13.06       18.95      3.14 o
  -5 -10  11        6.56        7.73      1.10 o
  -4 -10  11        2.00        1.37      0.93 o
  -3 -10  11       29.57       29.02      1.55 o
  -2 -10  11       17.90       13.28      1.21 o
  -1 -10  11        0.76        0.48      0.81 o
   0 -10  11       81.05       77.88      3.25 o
   1 -10  11       26.30       32.75      2.21 o
   2 -10  11       94.31      106.53      5.61 o
   3 -10  11       11.59       16.39      2.83 o
   4 -10  11       25.85       25.22      3.44 o
   5 -10  11        2.88       -1.68      2.83 o
   6 -10  11        0.48       -1.85      2.87 o
  -6  -9  11        4.39        5.21      1.59 o
  -5  -9  11        0.19        2.34      0.88 o
  -4  -9  11        2.35        2.30      0.79 o
  -3  -9  11        1.71        0.26      0.88 o
  -2  -9  11       22.50       23.70      1.69 o
  -1  -9  11       71.39       72.61      2.81 o
   0  -9  11        2.54        6.06      2.67 o
   1  -9  11       65.02       64.26      4.06 o
   3  -9  11       11.53        9.23      1.99 o
   4  -9  11        1.33        1.85      2.52 o
   5  -9  11       22.69       34.89      4.33 o
   6  -9  11        0.42       -0.57      2.03 o
   7  -9  11        0.00       -3.31      3.31 o
  -7  -8  11       69.08       71.81      3.97 o
  -6  -8  11        9.53        7.42      1.46 o
  -5  -8  11        5.43        7.51      0.97 o
  -4  -8  11        5.64        4.86      0.88 o
  -3  -8  11        4.09        5.17      1.06 o
  -2  -8  11       37.34       31.73      1.91 o
  -1  -8  11       11.18       12.40      1.66 o
   0  -8  11      111.94      115.48      4.39 o
   1  -8  11      135.11      154.66      7.24 o
   2  -8  11      148.51      156.92      7.55 o
   3  -8  11        0.00       -0.66      1.50 o
   4  -8  11        9.56       11.26      2.74 o
   5  -8  11       13.73       10.20      3.09 o
   6  -8  11       37.85       44.56      4.81 o
   7  -8  11       42.73       59.45      5.56 o
  -7  -7  11       29.95       31.53      2.21 o
  -6  -7  11        2.33        2.61      0.79 o
  -5  -7  11        0.00        0.40      0.71 o
  -4  -7  11        0.13        1.41      0.84 o
  -3  -7  11       18.73       12.19      1.02 o
  -2  -7  11       67.28       64.78      4.79 o
  -1  -7  11      114.72      113.29      3.96 o
   0  -7  11        1.91        1.59      1.50 o
   1  -7  11       39.85       34.58      3.09 o
   2  -7  11       49.57       50.78      3.05 o
   3  -7  11        0.19       -2.16      2.16 o
   4  -7  11       13.38       14.04      2.52 o
   5  -7  11        1.88        1.77      1.81 o
   6  -7  11        5.43        2.91      2.12 o
   7  -7  11      103.28      136.91      8.88 o
  -8  -6  11       80.88       94.42      6.54 o
  -7  -6  11       82.79      101.05      7.42 o
  -6  -6  11       32.92       27.69      1.41 o
  -5  -6  11        1.12        0.66      0.79 o
  -4  -6  11       27.83       29.90      1.50 o
  -3  -6  11       22.38       18.90      1.24 o
  -2  -6  11        8.00        9.08      0.78 o
  -1  -6  11        1.03        1.53      0.72 o
   0  -6  11      112.16      115.71      5.83 o
   1  -6  11      157.37      171.18      8.08 o
   2  -6  11        0.85        0.86      0.57 o
   3  -6  11        4.39        3.71      2.43 o
   4  -6  11       22.58       22.88      3.40 o
   5  -6  11       38.39       40.28      3.75 o
   6  -6  11        5.45        5.03      2.96 o
   7  -6  11       14.01       15.50      3.22 o
  -8  -5  11        0.72        1.19      1.81 o
  -7  -5  11       94.79      109.66      7.20 o
  -6  -5  11       29.98       26.28      2.74 o
  -5  -5  11        9.79        7.33      0.97 o
  -4  -5  11       72.83       64.48      2.43 o
  -3  -5  11       94.72      103.48      5.17 o
  -2  -5  11      308.64      330.97     13.43 o
  -1  -5  11        4.80        4.40      0.82 o
   0  -5  11       31.84       36.70      3.05 o
   1  -5  11       12.37       11.97      1.94 o
   2  -5  11      322.70      322.45     12.68 o
   3  -5  11        2.78        1.90      2.38 o
   4  -5  11       28.73       30.12      3.09 o
   5  -5  11        1.27        2.69      2.12 o
   6  -5  11        0.09       -1.28      3.05 o
   7  -5  11       80.81       85.11      7.20 o
  -9  -4  11       13.11       10.07      3.27 o
  -8  -4  11        1.13       -0.97      1.77 o
  -7  -4  11        7.58        6.09      2.47 o
  -6  -4  11        8.69        8.39      1.90 o
  -5  -4  11       70.74       62.23      2.43 o
  -4  -4  11        8.69        7.38      0.66 o
  -3  -4  11      120.88      116.51      5.87 o
  -2  -4  11       52.72       49.86      3.18 o
  -1  -4  11       12.76       10.03      1.52 o
   0  -4  11        1.13        4.42      1.68 o
   1  -4  11       47.78       46.06      3.53 o
   2  -4  11      183.26      198.34      8.66 o
   3  -4  11       72.33       67.44      4.81 o
   4  -4  11        1.82        5.26      1.94 o
   5  -4  11       69.10       71.68      4.95 o
   6  -4  11       24.71       21.95      3.31 o
   7  -4  11        0.03       -1.06      3.36 o
  -9  -3  11        3.63        2.12      2.83 o
  -8  -3  11       19.46       23.36      3.09 o
  -7  -3  11        0.98        2.08      1.81 o
  -6  -3  11       19.92       23.50      2.43 o
  -5  -3  11       12.50        9.85      2.03 o
  -4  -3  11      552.66      532.32     12.85 o
  -3  -3  11       37.53       40.81      2.96 o
  -2  -3  11      599.75      654.17     23.19 o
  -1  -3  11      127.57      132.31      7.57 o
   0  -3  11       87.16       92.53      5.03 o
   1  -3  11        0.45       -1.50      1.50 o
   2  -3  11      236.09      245.11     10.38 o
   3  -3  11        0.02        1.24      0.96 o
   4  -3  11       69.51       64.26      4.73 o
   5  -3  11       18.43       16.52      3.53 o
   6  -3  11       50.76       54.94      5.30 o
   7  -3  11       10.84       11.62      2.91 o
  -9  -2  11       22.60       31.40      3.40 o
  -8  -2  11        1.79       -1.41      2.52 o
  -7  -2  11       17.09       23.89      2.96 o
  -6  -2  11       46.87       36.83      3.05 o
  -5  -2  11        2.64       -0.71      1.32 o
  -4  -2  11       36.54       32.99      2.69 o
  -3  -2  11        3.00        3.40      1.41 o
  -2  -2  11        1.58        2.61      1.41 o
  -1  -2  11        0.45        0.50      0.47 o
   0  -2  11      143.93      149.76      4.37 o
   1  -2  11        6.50        4.68      1.81 o
   2  -2  11       70.04       76.71      4.90 o
   3  -2  11       15.09       20.14      2.65 o
   4  -2  11       16.32       16.52      3.27 o
   5  -2  11        6.98        5.96      3.14 o
   6  -2  11        3.38        4.68      2.43 o
  -9  -1  11        1.05       -0.75      3.00 o
  -8  -1  11        3.56        2.03      1.24 o
  -7  -1  11       21.67       26.63      1.99 o
  -6  -1  11      146.58      147.86      7.51 o
  -5  -1  11       50.45       39.26      3.44 o
  -4  -1  11       31.09       28.00      2.47 o
  -3  -1  11       61.70       55.29      3.49 o
  -2  -1  11       43.64       45.98      3.49 o
  -1  -1  11       91.39       95.71      8.19 o
   0  -1  11       78.39       75.63      2.92 o
   1  -1  11        9.52        9.66      3.31 o
   2  -1  11        0.08       -0.20      0.93 o
   3  -1  11        4.61        7.42      2.03 o
   4  -1  11       22.13       23.10      3.36 o
   5  -1  11       20.26       20.36      3.62 o
   6  -1  11        0.44        2.52      2.78 o
  -9   0  11        0.26        2.61      1.50 o
  -8   0  11       32.32       29.99      2.34 o
  -7   0  11      157.28      183.42      6.45 o
  -6   0  11       19.43       15.86      1.50 o
  -5   0  11        1.54        2.12      1.02 o
  -4   0  11        4.87        5.92      1.24 o
  -3   0  11      199.72      186.46      8.21 o
  -2   0  11       22.95       19.21      2.08 o
  -1   0  11       57.37       49.73      2.10 o
   0   0  11      238.67      229.04      6.43 o
   1   0  11       85.14       85.79      7.27 o
   2   0  11       41.97       37.21      2.52 o
   3   0  11        7.60       12.01      3.09 o
   4   0  11        1.38        4.55      2.87 o
   5   0  11        0.36        5.30      3.22 o
   6   0  11        0.06       -0.62      2.65 o
  -9   1  11       25.68       30.47      2.69 o
  -8   1  11        2.56        3.67      1.50 o
  -7   1  11        7.06       10.69      1.72 o
  -6   1  11       21.14       18.81      1.68 o
  -5   1  11       79.41       89.30      3.49 o
  -4   1  11       98.59       87.40      3.44 o
  -3   1  11        0.11       -0.57      1.15 o
  -2   1  11        0.37        5.26      2.21 o
  -1   1  11        0.08        3.00      1.63 o
   0   1  11      716.13      769.04     28.04 o
   1   1  11      203.75      214.38      9.76 o
   2   1  11       15.60       13.56      3.14 o
   3   1  11       49.82       55.78      4.59 o
   4   1  11        0.17        3.67      2.16 o
   5   1  11       11.07       12.94      3.31 o
  -9   2  11       14.34       15.24      2.03 o
  -8   2  11       52.57       58.78      3.58 o
  -7   2  11        3.93        3.97      1.37 o
  -6   2  11        0.58        0.13      1.06 o
  -5   2  11        0.32        1.19      1.06 o
  -4   2  11       15.17       13.21      1.41 o
  -3   2  11       39.47       41.51      2.25 o
  -2   2  11      119.17      129.40      4.33 o
  -1   2  11       52.96       57.06      3.62 o
   0   2  11        8.83        7.99      2.52 o
   1   2  11       33.28       32.37      2.78 o
   2   2  11       84.75       94.95      5.83 o
   3   2  11        0.25        4.28      2.12 o
   4   2  11       20.39       18.15      3.18 o
  -8   3  11        7.02       11.88      1.72 o
  -7   3  11       45.96       42.49      2.78 o
  -6   3  11       39.08       34.93      2.43 o
  -5   3  11       50.84       55.87      2.78 o
  -4   3  11        5.86        7.20      1.24 o
  -3   3  11        0.44       -0.66      0.97 o
  -2   3  11       67.62       59.89      2.96 o
  -1   3  11       18.14       20.01      2.25 o
   0   3  11       14.82       14.53      2.12 o
   1   3  11       13.96       12.59      2.69 o
   2   3  11        4.84        6.09      2.74 o
   3   3  11        8.69        4.42      2.34 o
  -8   4  11       67.60       58.47      3.40 o
  -7   4  11        7.86        7.11      1.50 o
  -6   4  11       25.26       26.19      2.08 o
  -5   4  11       11.85       13.03      1.85 o
  -4   4  11       12.46       12.94      1.85 o
  -3   4  11       21.25       19.61      1.81 o
  -2   4  11        3.46        4.77      1.10 o
  -1   4  11       35.96       32.06      2.08 o
   0   4  11       23.80       31.75      3.44 o
   1   4  11       21.87       25.13      3.40 o
   2   4  11       16.55       12.10      2.74 o
  -7   5  11       40.82       28.44      2.34 o
  -6   5  11        0.01        0.62      1.55 o
  -5   5  11        0.04       -0.84      1.28 o
  -4   5  11       53.79       62.05      3.31 o
  -3   5  11        8.17        5.74      1.59 o
  -2   5  11       24.19       18.95      1.77 o
  -1   5  11       19.80       13.43      1.63 o
   0   5  11        1.17       -0.57      1.63 o
   1   5  11        5.82        5.21      2.83 o
  -5   6  11       51.58       65.54      3.67 o
  -4   6  11        2.77        2.52      1.37 o
  -3   6  11        2.84        4.33      1.37 o
  -2   6  11       23.95       30.61      2.34 o
  -1 -12  12       19.38       20.89      2.78 o
   0 -12  12       46.68       42.53      2.52 o
   1 -12  12        0.27        0.35      1.23 o
   2 -12  12      140.99      138.18      7.00 o
   3 -12  12        6.80        2.52      2.52 o
  -3 -11  12        2.97        4.68      1.37 o
  -2 -11  12        3.99        5.43      1.19 o
  -1 -11  12        8.83        7.73      1.55 o
   0 -11  12        0.93        1.78      3.44 o
   1 -11  12        6.79        5.50      1.85 o
   2 -11  12        3.44       10.42      2.56 o
   3 -11  12       20.77       26.41      3.53 o
   4 -11  12        6.24       11.22      3.36 o
   5 -11  12        8.97        6.93      2.47 o
  -5 -10  12        0.44       -0.57      1.90 o
  -4 -10  12       10.51       12.81      1.72 o
  -3 -10  12        0.01        0.35      1.19 o
  -2 -10  12        0.49        3.62      1.59 o
  -1 -10  12        8.42        2.34      1.94 o
   0 -10  12        5.50        3.60      1.26 o
   1 -10  12       52.72       47.56      4.37 o
   2 -10  12       78.08       76.05      4.86 o
   3 -10  12        0.93        0.53      1.55 o
   4 -10  12       10.17       17.80      2.43 o
   5 -10  12        5.26        7.07      2.43 o
  -5  -9  12        9.41       13.91      1.63 o
  -4  -9  12        1.41        0.31      1.24 o
  -3  -9  12       33.37       42.62      3.62 o
  -2  -9  12        0.00        0.40      1.41 o
  -1  -9  12       54.09       51.67      3.53 o
   0  -9  12       23.82       22.41      1.88 o
   1  -9  12       23.88       21.07      2.87 o
   2  -9  12        0.79        5.79      1.85 o
   3  -9  12       29.55       28.04      2.78 o
   4  -9  12        0.00        3.67      2.25 o
   5  -9  12       11.38       14.66      2.91 o
   6  -9  12        7.35        2.47      3.18 o
  -6  -8  12        4.80       10.51      2.12 o
  -5  -8  12        5.69        8.26      1.55 o
  -4  -8  12        6.49        5.56      1.94 o
  -3  -8  12       18.78       13.21      2.47 o
  -2  -8  12        1.74        0.88      1.46 o
  -1  -8  12      142.81      135.29     16.32 o
   0  -8  12       68.45       63.77     12.12 o
   1  -8  12       27.76       28.44      3.18 o
   2  -8  12       38.18       38.60      3.40 o
   3  -8  12       10.96        9.76      2.16 o
   4  -8  12        3.42        1.72      1.72 o
   5  -8  12       69.47       83.16      6.49 o
   6  -8  12        0.01       -0.04      2.47 o
  -7  -7  12        2.57        0.57      1.81 o
  -6  -7  12        0.47        3.40      1.90 o
  -5  -7  12        6.79       10.20      2.56 o
  -4  -7  12       18.38       25.17      3.14 o
  -3  -7  12       37.83       34.05      2.87 o
  -2  -7  12       53.95       40.10      3.49 o
  -1  -7  12      262.00      273.48      8.13 o
   0  -7  12      137.51      139.65      7.29 o
   1  -7  12        7.92       10.60      2.08 o
   2  -7  12        1.04        1.81      2.47 o
   3  -7  12       68.38       63.24      4.55 o
   4  -7  12       11.26       11.26      2.34 o
   5  -7  12       32.46       27.65      3.31 o
   6  -7  12       73.07       74.02      5.96 o
  -7  -6  12        1.07        4.06      2.78 o
  -6  -6  12        0.09        1.46      1.77 o
  -5  -6  12       15.19       25.62      3.22 o
  -4  -6  12        7.84       11.92      2.52 o
  -3  -6  12       32.35       30.47      2.61 o
  -2  -6  12       54.37       58.61      3.97 o
  -1  -6  12       23.71       29.77      2.63 o
   0  -6  12       18.19       18.20      2.30 o
   1  -6  12        3.11        3.18      1.77 o
   2  -6  12        1.32        2.65      2.38 o
   3  -6  12       29.66       37.58      3.49 o
   4  -6  12        8.67        7.77      3.09 o
   5  -6  12       85.20       77.29      6.45 o
   6  -6  12        4.66        9.23      3.49 o
  -8  -5  12       35.97       35.64      4.06 o
  -7  -5  12        0.00       11.70      2.74 o
  -6  -5  12        3.62        6.32      2.47 o
  -5  -5  12       45.89       42.62      3.18 o
  -4  -5  12      134.59      145.39      7.55 o
  -3  -5  12       16.79       19.70      2.38 o
  -2  -5  12        0.61        0.62      2.08 o
  -1  -5  12       25.07       29.33      2.83 o
   0  -5  12       44.57       43.33      3.22 o
   1  -5  12       10.78        9.50      2.03 o
   2  -5  12       67.55       74.15      4.77 o
   3  -5  12       95.58      101.40      5.92 o
   4  -5  12       32.43       27.87      3.00 o
   5  -5  12        4.71        3.00      2.34 o
   6  -5  12       23.93       29.02      4.37 o
  -8  -4  12        0.02       -1.99      2.74 o
  -7  -4  12        5.39        0.18      2.56 o
  -6  -4  12       70.94       75.79      4.81 o
  -5  -4  12       24.32       24.60      3.09 o
  -4  -4  12       26.32       21.95      2.96 o
  -3  -4  12        0.49       -1.55      1.55 o
  -2  -4  12        1.01        3.18      1.81 o
  -1  -4  12        0.91       -0.18      1.46 o
   0  -4  12       11.02        8.39      2.03 o
   1  -4  12       43.98       42.35      3.75 o
   2  -4  12       86.07       83.82      4.59 o
   3  -4  12        0.32        1.24      1.85 o
   4  -4  12        0.02        1.94      1.94 o
   5  -4  12       10.39        9.63      2.78 o
   6  -4  12        7.04        6.18      2.65 o
  -8  -3  12        0.00        1.32      1.99 o
  -7  -3  12        0.38        1.81      1.85 o
  -6  -3  12       14.18       10.25      2.12 o
  -5  -3  12        0.08       -0.44      1.59 o
  -4  -3  12        3.69        4.33      1.94 o
  -3  -3  12        0.18        1.94      2.21 o
  -2  -3  12      148.57      136.34      6.89 o
  -1  -3  12      139.08      148.39      7.60 o
   0  -3  12        2.46        5.65      1.99 o
   1  -3  12      188.60      200.33      8.57 o
   2  -3  12       76.78       88.42      5.48 o
   3  -3  12        0.80        0.18      2.74 o
   4  -3  12       15.87       11.92      2.69 o
   5  -3  12        0.37        0.93      2.96 o
   6  -3  12        1.04        3.62      3.75 o
  -8  -2  12        5.76        7.64      3.14 o
  -7  -2  12        8.93       14.84      3.18 o
  -6  -2  12       44.07       54.46      4.11 o
  -5  -2  12        2.19        9.98      2.43 o
  -4  -2  12        1.68       -0.31      1.50 o
  -3  -2  12       23.29       19.74      2.91 o
  -2  -2  12       59.35       55.03      3.80 o
  -1  -2  12       12.37       10.11      2.52 o
   0  -2  12      215.61      230.32     10.47 o
   1  -2  12       61.21       69.47      4.50 o
   2  -2  12      208.25      239.28      9.89 o
   3  -2  12       29.13       33.48      3.75 o
   4  -2  12        2.43       -1.77      3.09 o
   5  -2  12        6.51        1.19      3.31 o
  -8  -1  12        3.27        9.36      2.38 o
  -7  -1  12        2.31        3.53      1.90 o
  -6  -1  12        2.55        1.72      2.30 o
  -5  -1  12       10.52        9.63      2.56 o
  -4  -1  12       76.38       71.64      4.68 o
  -3  -1  12      157.65      146.14      7.02 o
  -2  -1  12       77.29       81.17      4.95 o
  -1  -1  12       26.60       29.46      3.05 o
   0  -1  12       13.14       12.94      2.21 o
   1  -1  12      129.32      143.40      6.98 o
   2  -1  12       11.99       22.97      3.27 o
   3  -1  12        2.14       -1.90      2.74 o
   4  -1  12        0.10        1.85      3.27 o
   5  -1  12        5.34       -1.72      3.05 o
  -8   0  12       14.53       12.81      1.77 o
  -7   0  12       78.85       98.53      4.77 o
  -6   0  12        4.12        3.58      1.19 o
  -5   0  12       26.75       27.51      2.87 o
  -4   0  12        0.45        0.13      1.50 o
  -3   0  12       10.39        9.63      1.94 o
  -2   0  12        0.14       -1.59      1.59 o
  -1   0  12       36.12       41.60      3.40 o
   0   0  12        9.02        8.61      2.65 o
   1   0  12      271.11      315.42     13.74 o
   2   0  12      140.20      134.88      7.95 o
   3   0  12        7.36        8.66      2.25 o
   4   0  12        7.22        3.44      2.52 o
  -8   1  12        0.13        1.28      1.37 o
  -7   1  12       33.20       39.66      2.78 o
  -6   1  12       18.74       23.50      1.94 o
  -5   1  12      138.47      129.84      4.90 o
  -4   1  12      108.36      113.55      4.37 o
  -3   1  12        4.67        6.58      2.34 o
  -2   1  12        9.11        9.89      2.65 o
  -1   1  12       16.30       13.96      2.78 o
   0   1  12       14.74       12.28      2.30 o
   1   1  12       71.65       60.99      4.37 o
   2   1  12      125.87      122.73      7.20 o
   3   1  12       70.06       80.51      6.01 o
   4   1  12       34.07       40.10      5.26 o
  -8   2  12        0.08        2.38      2.03 o
  -7   2  12      140.33      153.69      6.71 o
  -6   2  12       11.25        9.85      1.63 o
  -5   2  12       53.75       55.69      3.05 o
  -4   2  12       56.43       59.84      2.91 o
  -3   2  12       16.02       15.06      1.72 o
  -2   2  12       11.26       12.54      2.78 o
  -1   2  12        1.04       -1.28      2.43 o
   0   2  12        3.19        6.09      1.99 o
   1   2  12        8.98       11.17      2.30 o
   2   2  12       26.48       27.47      3.44 o
   3   2  12        5.56        1.63      2.21 o
  -7   3  12       71.05       66.78      3.75 o
  -6   3  12      134.30      131.08      5.96 o
  -5   3  12        4.35        2.52      1.19 o
  -4   3  12        5.23        2.69      1.32 o
  -3   3  12        6.66        8.08      1.68 o
  -2   3  12       96.64      104.58      6.62 o
  -1   3  12        0.45        6.89      2.47 o
   0   3  12       31.15       28.09      3.09 o
   1   3  12        1.13        5.92      2.12 o
   2   3  12       48.13       54.46      4.90 o
  -6   4  12        5.20        1.77      1.28 o
  -5   4  12       75.48       80.20      4.06 o
  -4   4  12       44.21       46.86      2.78 o
  -3   4  12        0.85       -0.35      1.24 o
  -2   4  12        0.07        3.67      1.19 o
  -1   4  12       31.65       32.37      3.36 o
   0   4  12       83.79       86.61      5.87 o
  -2 -11  13        0.14        0.18      1.28 o
  -1 -11  13        4.96        4.59      1.63 o
   0 -11  13       11.27       12.15      2.87 o
   1 -11  13       66.50       64.13      4.95 o
   2 -11  13        4.48        5.34      2.83 o
   3 -11  13        0.35        1.81      2.08 o
  -3 -10  13        0.24        0.31      1.59 o
  -2 -10  13       61.96       68.54      5.03 o
  -1 -10  13       10.26       14.93      2.78 o
   0 -10  13        8.38        5.12      1.94 o
   1 -10  13       39.98       37.85      3.49 o
   2 -10  13        7.22        6.36      2.12 o
   3 -10  13       90.19       96.50      6.62 o
   4 -10  13        1.76        0.04      3.18 o
  -5  -9  13        3.07        2.96      1.55 o
  -4  -9  13       50.65       48.58      2.96 o
  -3  -9  13       90.90      109.13      7.07 o
  -2  -9  13        4.67       -1.10      1.99 o
  -1  -9  13       32.63       26.85      3.00 o
   0  -9  13       78.35       82.46      5.30 o
   1  -9  13      146.34      169.19      9.63 o
   2  -9  13        8.79       13.74      2.52 o
   3  -9  13       25.21       34.27      3.58 o
   4  -9  13        0.35        4.20      2.21 o
   5  -9  13       35.72       40.50      5.03 o
  -5  -8  13        6.13        4.55      1.59 o
  -4  -8  13       58.61       61.34      5.30 o
  -3  -8  13       24.87       27.96      3.40 o
  -2  -8  13        6.98        4.86      1.81 o
  -1  -8  13       15.52       16.30      2.78 o
   0  -8  13        0.95        3.09      2.43 o
   1  -8  13      294.30      339.71     14.40 o
   2  -8  13       60.39       67.48      5.08 o
   3  -8  13       46.94       47.26      4.42 o
   4  -8  13        9.30        9.76      2.43 o
   5  -8  13       29.41       29.55      4.02 o
  -6  -7  13        9.21        8.04      3.00 o
  -5  -7  13       90.33       96.15      6.40 o
  -4  -7  13        3.92        0.35      1.59 o
  -3  -7  13        3.71        5.65      1.72 o
  -2  -7  13        1.16        4.50      2.21 o
  -1  -7  13       12.66       10.73      2.03 o
   0  -7  13        0.02        0.66      1.50 o
   1  -7  13       23.86       21.11      2.69 o
   2  -7  13      113.51      122.29      6.49 o
   3  -7  13       55.06       45.80      4.24 o
   4  -7  13       33.20       31.67      3.75 o
   5  -7  13       15.60       28.88      4.28 o
  -7  -6  13       73.18       75.70      6.18 o
  -6  -6  13       18.98       19.12      3.27 o
  -5  -6  13        0.98       -0.66      1.72 o
  -4  -6  13      119.97      125.16      7.20 o
  -3  -6  13       28.24       28.49      3.14 o
  -2  -6  13       16.10       18.51      2.78 o
  -1  -6  13        2.18        3.22      1.68 o
   0  -6  13        1.47        2.16      1.77 o
   1  -6  13       12.25       14.04      2.34 o
   2  -6  13       96.71      113.68      6.18 o
   3  -6  13       37.57       32.37      3.89 o
   4  -6  13        2.93       -0.26      2.08 o
   5  -6  13        3.50        1.63      2.96 o
  -7  -5  13       30.33       25.97      3.27 o
  -6  -5  13        9.52       16.12      2.47 o
  -5  -5  13        0.19        0.49      1.72 o
  -4  -5  13        1.18        8.04      2.69 o
  -3  -5  13      160.49      142.34      7.68 o
  -2  -5  13        0.80        0.09      2.21 o
  -1  -5  13      100.75      113.33      6.45 o
   0  -5  13       20.01       28.13      2.74 o
   1  -5  13      109.48      127.68      6.89 o
   2  -5  13        5.49       10.86      2.25 o
   3  -5  13        5.09        6.01      2.47 o
   4  -5  13       23.49       17.45      3.09 o
   5  -5  13       10.65       10.07      2.65 o
  -7  -4  13        8.20       15.90      2.56 o
  -6  -4  13        4.55        6.05      2.96 o
  -5  -4  13       15.82       13.56      2.30 o
  -4  -4  13       43.68       41.34      3.67 o
  -3  -4  13       31.85       32.33      3.53 o
  -2  -4  13        1.26        4.86      1.72 o
  -1  -4  13       81.65       85.72      5.52 o
   0  -4  13       77.36       96.01      5.70 o
   1  -4  13       10.84       13.96      3.09 o
   2  -4  13       55.60       69.87      5.30 o
   3  -4  13       28.60       30.78      3.71 o
   4  -4  13        2.93       -0.44      3.27 o
   5  -4  13        6.76        5.83      2.69 o
  -7  -3  13        8.87        8.04      3.09 o
  -6  -3  13        2.00        1.94      1.90 o
  -5  -3  13        2.10        1.28      2.43 o
  -4  -3  13       21.80       14.27      2.91 o
  -3  -3  13       44.04       40.50      3.27 o
  -2  -3  13       14.64        9.54      2.52 o
  -1  -3  13        2.39       -2.25      2.25 o
   0  -3  13        4.43       10.25      2.69 o
   1  -3  13       32.45       42.44      4.06 o
   2  -3  13       13.50       21.24      3.67 o
   3  -3  13        0.17        0.26      2.03 o
   4  -3  13        0.05       -1.77      1.99 o
   5  -3  13        0.31        7.20      2.83 o
  -7  -2  13       25.80       27.82      3.49 o
  -6  -2  13       49.42       55.56      4.86 o
  -5  -2  13        0.79        2.87      1.99 o
  -4  -2  13        1.72       -2.43      2.43 o
  -3  -2  13        4.26        4.68      1.99 o
  -2  -2  13       11.92       14.62      2.87 o
  -1  -2  13        0.22        2.12      1.77 o
   0  -2  13        2.26        4.50      2.08 o
   1  -2  13        2.23        2.16      1.94 o
   2  -2  13      294.99      311.54     15.99 o
   3  -2  13       28.86       38.64      4.50 o
   4  -2  13        0.13       -2.16      2.16 o
  -7  -1  13       25.78       27.82      3.18 o
  -6  -1  13       17.11       14.93      3.14 o
  -5  -1  13        9.56       13.12      2.21 o
  -4  -1  13       66.57       71.33      5.17 o
  -3  -1  13        9.86        6.58      2.03 o
  -2  -1  13       19.35       20.67      3.05 o
  -1  -1  13       15.49       12.76      3.05 o
   0  -1  13      145.86      159.70      7.86 o
   1  -1  13       23.59       26.94      3.67 o
   2  -1  13       14.75       14.84      3.71 o
   3  -1  13       15.95       12.59      3.00 o
   4  -1  13        0.01        4.42      2.61 o
  -7   0  13       70.97       68.76      5.52 o
  -6   0  13       59.80       62.89      5.39 o
  -5   0  13        0.02        7.91      2.52 o
  -4   0  13        0.11        1.81      2.43 o
  -3   0  13        1.70        6.40      1.99 o
  -2   0  13       19.23       22.17      2.83 o
  -1   0  13       45.08       42.27      3.58 o
   0   0  13        3.14        0.44      2.52 o
   1   0  13       34.08       44.69      4.37 o
   2   0  13       70.63       71.06      6.27 o
   3   0  13        0.01        4.59      3.27 o
  -7   1  13        0.05       -1.06      1.50 o
  -6   1  13       18.21       17.00      1.90 o
  -5   1  13        0.92       -1.46      1.63 o
  -4   1  13       71.97       64.30      5.17 o
  -3   1  13       66.80       73.76      5.17 o
  -2   1  13       68.34       77.77      5.65 o
  -1   1  13       69.18       67.66      5.21 o
   0   1  13      109.20      106.35      6.98 o
   1   1  13       60.24       85.81      6.45 o
   2   1  13        0.93        0.53      2.21 o
  -6   2  13        9.21        9.14      1.81 o
  -5   2  13       53.95       56.53      3.49 o
  -4   2  13       18.26       25.70      3.09 o
  -3   2  13       26.00       26.72      3.49 o
  -2   2  13       12.65       16.92      3.00 o
  -1   2  13       46.75       48.93      4.24 o
   0   2  13        0.05        0.57      2.03 o
   1   2  13       21.37       19.21      2.96 o
  -5   3  13       27.86       35.91      2.65 o
  -4   3  13       13.28        9.98      1.59 o
  -3   3  13        5.87       12.81      2.83 o
  -2   3  13        1.04        5.17      2.65 o
  -1   3  13        8.31       12.28      3.00 o
  -2 -10  14        0.03        2.16      1.77 o
  -1 -10  14        0.04        3.84      2.78 o
   0 -10  14        2.02        8.92      2.08 o
   1 -10  14        8.87        8.70      2.30 o
   2 -10  14       51.72       57.06      4.90 o
  -3  -9  14        5.13        8.74      2.34 o
  -2  -9  14        2.27        4.20      1.99 o
  -1  -9  14       22.07       23.58      3.27 o
   0  -9  14        1.60        2.03      1.85 o
   1  -9  14        7.24        5.92      2.21 o
   2  -9  14       22.03       25.92      3.80 o
   3  -9  14        9.27        4.42      3.27 o
  -4  -8  14        3.85        0.22      2.47 o
  -3  -8  14       10.24       14.57      3.05 o
  -2  -8  14       52.92       55.82      4.73 o
  -1  -8  14       23.73       29.59      3.18 o
   0  -8  14       28.87       25.66      3.53 o
   1  -8  14       60.98       76.89      5.70 o
   2  -8  14       28.52       30.65      3.71 o
   3  -8  14        6.23        8.35      2.30 o
  -5  -7  14        3.70        4.95      2.87 o
  -4  -7  14        0.75       -1.72      1.72 o
  -3  -7  14       65.63       73.67      5.39 o
  -2  -7  14        0.80       -2.16      2.34 o
  -1  -7  14       50.03       48.27      3.75 o
   0  -7  14       18.85       23.98      3.62 o
   1  -7  14       30.25       30.08      3.40 o
   2  -7  14        2.33        1.77      2.12 o
   3  -7  14        0.35        3.09      3.09 o
   4  -7  14        0.03        4.59      2.56 o
  -5  -6  14      184.07      197.28     11.53 o
  -4  -6  14       82.91       95.79      7.02 o
  -3  -6  14       29.71       35.95      3.49 o
  -2  -6  14        4.18        4.02      1.90 o
  -1  -6  14       91.17       87.23      5.87 o
   0  -6  14        1.12        2.91      2.91 o
   1  -6  14        1.42        2.43      2.16 o
   2  -6  14        1.62        2.25      2.16 o
   3  -6  14       43.21       47.17      4.86 o
   4  -6  14       25.52       24.29      3.49 o
  -6  -5  14        0.52        4.68      2.03 o
  -5  -5  14       78.44       87.31      5.96 o
  -4  -5  14      107.37      106.35      6.98 o
  -3  -5  14        4.49        8.79      2.08 o
  -2  -5  14        0.05        1.46      2.56 o
  -1  -5  14      128.66      145.39      8.92 o
   0  -5  14       35.82       31.36      4.02 o
   1  -5  14       44.25       55.47      5.03 o
   2  -5  14       51.27       40.68      4.02 o
   3  -5  14       38.39       39.57      4.06 o
   4  -5  14        2.68        8.17      3.31 o
  -6  -4  14        0.01       -0.84      1.90 o
  -5  -4  14       65.37       54.32      4.86 o
  -4  -4  14        0.02        5.83      2.61 o
  -3  -4  14        0.45       -1.28      2.69 o
  -2  -4  14       12.87       14.71      2.52 o
  -1  -4  14        3.76        4.64      2.69 o
   0  -4  14        0.17       -1.81      1.81 o
   1  -4  14        1.25        7.07      2.47 o
   2  -4  14       34.75       40.32      4.86 o
   3  -4  14       64.18       62.71      5.92 o
  -6  -3  14        1.10        3.67      3.05 o
  -5  -3  14        9.27       11.04      2.38 o
  -4  -3  14       21.59       20.67      2.91 o
  -3  -3  14       15.22       13.96      2.47 o
  -2  -3  14       33.47       25.26      3.44 o
  -1  -3  14        0.13       -0.84      1.81 o
   0  -3  14        2.72        8.48      2.43 o
   1  -3  14       47.13       53.09      5.12 o
   2  -3  14       68.06       76.98      5.56 o
   3  -3  14        3.64       -0.04      2.16 o
  -6  -2  14       36.31       44.34      4.24 o
  -5  -2  14        6.47        5.96      2.08 o
  -4  -2  14       67.51       69.65      5.83 o
  -3  -2  14        6.92        4.99      2.08 o
  -2  -2  14        0.14        2.91      2.65 o
  -1  -2  14        0.26       -1.06      1.81 o
   0  -2  14       22.90       23.01      3.71 o
   1  -2  14        1.52        4.11      3.09 o
   2  -2  14        7.62        8.35      2.69 o
  -6  -1  14       94.68       99.64      7.07 o
  -5  -1  14      147.04      181.74     11.26 o
  -4  -1  14        0.41        1.77      1.85 o
  -3  -1  14        3.52        5.34      2.16 o
  -2  -1  14       14.82       18.73      3.31 o
  -1  -1  14        1.99        4.95      2.08 o
   0  -1  14       26.68       33.43      3.84 o
   1  -1  14      144.44      141.90      9.36 o
   2  -1  14       21.74       19.65      3.31 o
  -5   0  14        0.27        2.34      2.08 o
  -4   0  14       35.12       31.84      3.40 o
  -3   0  14        6.27        7.15      2.16 o
  -2   0  14        0.07        4.73      2.08 o
  -1   0  14       13.90       20.36      3.49 o
   0   0  14       17.45       15.59      2.69 o
   1   0  14        8.17        4.77      2.38 o
  -4   1  14        0.64       -0.66      2.69 o
  -3   1  14       10.36       11.13      2.34 o
  -2   1  14        0.16       -0.44      2.83 o
  -1   1  14      102.19      125.07      8.39 o
  -2  -8  15        0.49        2.78      1.99 o
  -1  -8  15       25.76       35.07      4.02 o
   0  -8  15       19.05       18.68      2.91 o
   1  -8  15        4.20        7.02      3.40 o
  -3  -7  15       12.48       12.63      2.34 o
  -2  -7  15        0.23       -1.77      1.77 o
  -1  -7  15       13.86       22.97      2.96 o
   0  -7  15        0.58        7.38      3.36 o
   1  -7  15        2.94        3.18      2.43 o
  -4  -6  15        0.59       -0.57      2.03 o
  -3  -6  15       31.67       33.12      3.36 o
  -2  -6  15       29.61       29.24      3.49 o
  -1  -6  15        3.18        1.02      2.83 o
   0  -6  15       17.45       17.05      2.91 o
   1  -6  15      101.64      104.76      7.38 o
   2  -6  15       32.69       31.05      3.67 o
  -4  -5  15       31.21       29.63      3.31 o
  -3  -5  15       15.02       10.16      2.25 o
  -2  -5  15        3.74        4.46      2.21 o
  -1  -5  15        1.95        2.43      2.87 o
   0  -5  15        0.01       -1.99      1.99 o
   1  -5  15        5.00        4.68      3.18 o
   2  -5  15        3.26        3.62      2.65 o
  -4  -4  15        1.50        3.44      3.00 o
  -3  -4  15        1.86        7.91      2.96 o
  -2  -4  15        4.37        8.88      3.09 o
  -1  -4  15        1.58        0.57      1.94 o
   0  -4  15       10.25       16.83      3.58 o
   1  -4  15        0.47        0.26      2.16 o
  -4  -3  15       28.59       29.41      3.67 o
  -3  -3  15        3.09        2.08      2.08 o
  -2  -3  15        0.43        3.40      3.09 o
  -1  -3  15        2.30        6.89      2.96 o
   0  -3  15        0.16        1.10      2.12 o
   1  -3  15       43.65       49.20      4.90 o
  -4  -2  15       22.30       19.74      3.36 o
  -3  -2  15        8.55       11.62      2.61 o
  -2  -2  15        1.82        0.49      2.16 o
  -1  -2  15        3.42        8.39      3.14 o
   0  -2  15       63.24       61.21      5.26 o
  -2  -1  15        0.17        9.63      3.09 o
 
